# Supplementary material for: Nuclear transporter Importin-13 plays a key role in the oxidative stress transcriptional response
Source: Nat Commun. 2021 Oct 8;12:5904. doi: 10.1038/s41467-021-26125-x (PMC8501021; doi:10.1038/s41467-021-26125-x)
Supplement: Supplementary file 4 — Supplementary Data 1 [file 41467_2021_26125_MOESM4_ESM.xlsx]

## Sheet: DEGs for KO NS vs WT NS
Supplementary Data 1: DEGs for KO NS relative to WT NS (IPO13-/- relative to IPO13+/+)
Gene ID	WT	KO	FDR	AveExpr	WT-NS1	WT-NS2	KO-NS1	KO-NS2	WT-NS1 CPM	WT-NS2 CPM	KO-NS1 CPM	KO-NS2 CPM
2005-09-01	0	1.06708	0.0100249	-0.380263	35	30	82	55	0.506	0.417	1.111	0.911
0610040F04Rik	0	-1.6563	0.00299808	0.00246894	136	117	42	37	1.966	1.625	0.569	0.613
1600002D24Rik	0	1.97906	0.0443321	-5.24069	0	0	2	1	0	0	0.027	0.017
1600029D21Rik	0	-1.7063	3.29693e-05	3.84638	2087	2163	695	601	30.162	30.033	9.419	9.951
1700003M07Rik	0	-1.1493	0.00184773	0.517226	65	79	33	31	0.939	1.097	0.447	0.513
1700008I05Rik	0	2.68201	0.00025808	-0.59897	21	15	128	104	0.303	0.208	1.735	1.722
1700011B04Rik	0	1.97906	0.00391471	-6.18597	0	0	2	1	0	0	0.027	0.017
1700013H16Rik	0	5.08902	8.11076e-05	2.29496	55	63	2225	1804	0.795	0.875	30.154	29.869
1700018B08Rik	0	1.42643	0.0066508	-1.90642	9	9	29	21	0.13	0.125	0.393	0.348
1700018B24Rik	0	2.75745	0.000758521	0.131033	30	31	205	214	0.434	0.43	2.778	3.543
1700019B21Rik	0	2.65304	0.000536005	-1.44524	11	12	89	61	0.159	0.167	1.206	1.01
1700019E08Rik	0	2.93032	0.0161556	-5.44795	0	0	5	2	0	0	0.068	0.033
1700019G24Rik	0	1.97906	0.0410875	-6.09385	0	0	2	1	0	0	0.027	0.017
1700024F13Rik	0	-1.17767	0.00436885	-1.7544	36	37	20	12	0.52	0.514	0.271	0.199
1700048O20Rik	0	3.1809	0.00217918	-1.89658	6	5	60	47	0.087	0.069	0.813	0.778
1700066B17Rik	0	2.77606	0.00704515	-5.83505	0	0	4	2	0	0	0.054	0.033
1700071M16Rik	0	-2.62017	0.0189513	-5.10764	5	5	1	0	0.072	0.069	0.014	0
1700080O16Rik	0	5.89702	0.00427754	-2.75325	1	1	106	72	0.014	0.014	1.437	1.192
1700088E04Rik	0	-1.11854	0.0207212	-1.28652	35	37	15	18	0.506	0.514	0.203	0.298
1700101I11Rik	0	2.98014	0.00335196	-4.76278	0	0	3	4	0	0	0.041	0.066
1810011O10Rik	0	-2.29021	0.013024	-0.857891	83	88	29	9	1.2	1.222	0.393	0.149
2310001H17Rik	0	-1.47167	0.0289488	-3.29368	9	9	4	2	0.13	0.125	0.054	0.033
2410012E07Rik	0	2.10957	0.01414	-3.49333	3	3	20	10	0.043	0.042	0.271	0.166
2410088K16Rik	0	1.73537	0.00177263	0.186372	38	57	174	138	0.549	0.791	2.358	2.285
2610028E06Rik	0	-1.64658	0.00240233	-0.624727	89	85	33	22	1.286	1.18	0.447	0.364
2610035F20Rik	0	1.34898	0.0376866	-3.28034	5	7	15	17	0.072	0.097	0.203	0.281
2610528J11Rik	0	-1.8873	0.000547811	-0.488201	103	115	30	28	1.489	1.597	0.407	0.464
2700046A07Rik	0	3.51577	0.00449867	-5.43881	0	0	4	7	0	0	0.054	0.116
2900008C10Rik	0	1.92899	0.0106994	-1.9473	6	14	41	32	0.087	0.194	0.556	0.53
3110045C21Rik	0	1.00496	0.00277175	-0.961067	27	27	61	48	0.39	0.375	0.827	0.795
3830403N18Rik	0	4.06537	0.00186386	-0.588315	12	9	211	152	0.173	0.125	2.86	2.517
4632428N05Rik	0	1.45101	0.00673435	-0.961493	14	24	57	45	0.202	0.333	0.772	0.745
4833403I15Rik	0	-1.58704	0.0204681	-2.22623	26	28	7	11	0.376	0.389	0.095	0.182
4921525O09Rik	0	4.82922	0.00263648	-3.08158	2	1	54	55	0.029	0.014	0.732	0.911
4930402H24Rik	0	1.05804	0.00117583	2.83752	390	342	844	672	5.636	4.749	11.438	11.126
4930441O14Rik	0	-1.30262	0.00888146	-1.57264	36	34	13	15	0.52	0.472	0.176	0.248
4930453H23Rik	0	-3.79004	0.00469338	-2.06674	55	68	5	3	0.795	0.944	0.068	0.05
4930481A15Rik	0	-4.6377	0.00298563	-4.46109	9	16	0	0	0.13	0.222	0	0
4930502E18Rik	0	2.4514	0.000254578	1.79269	95	111	577	548	1.373	1.541	7.82	9.073
4930512B01Rik	0	1.97906	0.0499032	-6.29197	0	0	2	1	0	0	0.027	0.017
4930526D03Rik	0	-2.54975	0.028113	-5.35582	3	2	0	0	0.043	0.028	0	0
4930550L24Rik	0	4.10692	0.000104142	1.01409	32	41	680	581	0.462	0.569	9.215	9.62
4930590L20Rik	0	-2.01882	0.0328631	-3.71685	7	8	2	1	0.101	0.111	0.027	0.017
4930591A17Rik	0	1.71065	0.0018516	-1.84675	11	10	35	36	0.159	0.139	0.474	0.596
4930598F16Rik	0	1.7525	0.0477234	-4.39337	2	1	6	6	0.029	0.014	0.081	0.099
4932418E24Rik	0	1.09461	0.0355087	-2.39992	11	8	22	19	0.159	0.111	0.298	0.315
4933403O08Rik	0	1.67759	0.0300854	-3.66086	3	2	11	7	0.043	0.028	0.149	0.116
4933406C10Rik	0	2.32573	0.045812	-5.74293	0	0	2	2	0	0	0.027	0.033
4933413G19Rik	0	-1.72646	0.00660356	-3.87238	4	5	1	1	0.058	0.069	0.014	0.017
4933413J09Rik	0	1.68817	0.00174705	-3.04205	4	4	14	14	0.058	0.056	0.19	0.232
4933425L06Rik	0	3.88227	0.00714792	-5.11562	0	0	6	8	0	0	0.081	0.132
4933427D06Rik	0	2.89403	9.70826e-05	0.527681	40	37	304	272	0.578	0.514	4.12	4.503
4933431E20Rik	0	1.42031	0.00265492	-0.0364046	37	47	131	94	0.535	0.653	1.775	1.556
4933438K21Rik	0	2.93032	0.0467432	-5.27431	0	0	5	2	0	0	0.068	0.033
5031414D18Rik	0	2.32573	0.00275177	-5.45269	0	0	2	2	0	0	0.027	0.033
5330417C22Rik	0	-1.04224	0.00686721	-2.5456	13	15	7	6	0.188	0.208	0.095	0.099
6030407O03Rik	0	1.58813	0.0405969	-4.69165	1	1	4	4	0.014	0.014	0.054	0.066
6330403A02Rik	0	-1.70604	0.0401382	-4.07352	5	7	2	1	0.072	0.097	0.027	0.017
9130008F23Rik	0	-1.57303	0.0031365	-1.27889	42	42	18	10	0.607	0.583	0.244	0.166
9430018G01Rik	0	2.13561	0.0474951	-4.61194	1	2	9	7	0.014	0.028	0.122	0.116
A3galt2	0	-7.10661	0.00054846	-0.810381	392	351	4	1	5.665	4.874	0.054	0.017
A430105I19Rik	0	1.52504	0.0139376	-1.12527	15	13	52	31	0.217	0.181	0.705	0.513
A630001G21Rik	0	1.1003	0.0149897	-1.53754	14	19	40	31	0.202	0.264	0.542	0.513
A730017C20Rik	0	2.86496	0.0147272	-5.2788	0	1	8	4	0	0.014	0.108	0.066
A730082K24Rik	0	1.90699	0.0144263	-2.93181	3	5	19	13	0.043	0.069	0.257	0.215
A930015D03Rik	0	-2.59449	0.000427663	1.16101	356	408	67	58	5.145	5.665	0.908	0.96
AA465934	0	2.69389	9.70826e-05	1.45432	68	77	516	423	0.983	1.069	6.993	7.004
Abca13	0	1.31187	0.00228179	-0.967517	22	23	58	55	0.318	0.319	0.786	0.911
Abca16	0	1.91059	0.017973	-2.46908	9	5	29	24	0.13	0.069	0.393	0.397
Abcc3	0	1.06305	0.00778192	0.500765	61	54	148	94	0.882	0.75	2.006	1.556
Abi3	0	-1.26424	0.00276767	1.13433	219	266	105	95	3.165	3.693	1.423	1.573
Abo	0	1.50807	0.000983642	-0.458074	27	26	85	67	0.39	0.361	1.152	1.109
Abp1	0	1.95868	0.0199642	-4.79202	2	1	7	7	0.029	0.014	0.095	0.116
Acot6	0	-1.55061	0.0176897	-1.82771	26	23	8	8	0.376	0.319	0.108	0.132
Acsl5	0	-1.08806	0.000835271	2.93578	738	828	443	295	10.666	11.497	6.004	4.884
Actc1	0	3.06451	0.000632169	-4.12474	1	1	13	11	0.014	0.014	0.176	0.182
Adad1	0	1.26783	0.0347438	-1.61416	11	20	38	35	0.159	0.278	0.515	0.579
Adamts10	0	1.15569	0.000565573	2.82945	400	363	980	718	5.781	5.04	13.281	11.888
Adgb	0	-2.33067	0.038212	-5.39349	4	4	1	0	0.058	0.056	0.014	0
Adh4	0	3.36986	0.000765473	-3.55809	1	2	22	17	0.014	0.028	0.298	0.281
Adora2b	0	1.09337	0.00053541	0.162498	51	51	116	102	0.737	0.708	1.572	1.689
Adra2b	0	1.61409	0.0153767	-1.13602	10	13	36	36	0.145	0.181	0.488	0.596
Adra2c	0	2.1007	0.0428418	-3.01388	5	5	25	21	0.072	0.069	0.339	0.348
Afm	0	-3.95433	0.000414103	-2.15319	45	45	2	3	0.65	0.625	0.027	0.05
Agbl3	0	1.37848	0.0259536	-1.71979	18	10	40	31	0.26	0.139	0.542	0.513
Agxt	0	2.77606	0.0174545	-5.69761	0	0	4	2	0	0	0.054	0.033
AI646519	0	-2.30908	0.0210864	-5.65081	2	2	0	0	0.029	0.028	0	0
AI662270	0	1.84238	0.000306673	2.35949	178	209	796	590	2.573	2.902	10.788	9.769
AI854703	0	-1.31092	0.0023486	0.420106	132	115	60	39	1.908	1.597	0.813	0.646
Aif1l	0	1.61201	6.82719e-05	2.72577	230	265	813	693	3.324	3.679	11.018	11.474
Aim2	0	1.53591	1.08801e-05	4.28244	763	780	2441	2017	11.027	10.83	33.081	33.395
Akr1c12	0	2.76817	0.00524618	-3.44042	3	1	16	14	0.043	0.014	0.217	0.232
Akr1c13	0	1.50721	0.00123613	0.226842	41	56	155	119	0.593	0.778	2.101	1.97
Akr1c19	0	-3.41987	0.012959	-5.20018	6	4	0	0	0.087	0.056	0	0
Aldh1a3	0	-1.9923	0.00106655	0.48405	143	190	43	39	2.067	2.638	0.583	0.646
Aldh3a1	0	-1.35568	0.00027639	1.71279	314	304	127	113	4.538	4.221	1.721	1.871
Aldh3b2	0	-1.71989	0.000493105	-0.558263	76	84	29	19	1.098	1.166	0.393	0.315
Als2cr11	0	1.79118	0.00595826	-2.63647	4	8	25	17	0.058	0.111	0.339	0.281
Ankmy1	0	2.06572	0.00571093	-1.25315	20	9	60	55	0.289	0.125	0.813	0.911
Ankrd63	0	3.20774	0.00576661	-3.91065	0	1	8	7	0	0.014	0.108	0.116
Ankrd66	0	-1.52872	0.0418045	-2.86971	13	18	6	4	0.188	0.25	0.081	0.066
Anxa8	0	-1.15679	0.000133782	2.67042	392	403	185	170	5.665	5.596	2.507	2.815
Ap1m2	0	-1.34725	3.80301e-05	5.34098	3950	4371	1807	1449	57.086	60.691	24.489	23.991
Apln	0	1.05452	0.000943617	-0.86294	27	27	65	48	0.39	0.375	0.881	0.795
Apoc2	0	-1.04677	0.00529278	1.36129	261	233	145	94	3.772	3.235	1.965	1.556
Apol7b	0	1.87733	0.049783	-4.66044	1	1	5	5	0.014	0.014	0.068	0.083
Aqp9	0	1.44597	0.00493423	-2.23626	6	10	25	19	0.087	0.139	0.339	0.315
Arc	0	-1.11437	0.000242345	5.51825	3608	3417	1847	1393	52.144	47.444	25.031	23.064
Arg2	0	1.06246	0.0124927	-0.656956	26	28	68	46	0.376	0.389	0.922	0.762
Arhgap25	0	2.22505	0.00367281	-4.21265	2	1	9	8	0.029	0.014	0.122	0.132
Arhgap30	0	-1.3023	0.00053541	1.5958	353	389	159	140	5.102	5.401	2.155	2.318
Arhgap8	0	-1.41434	9.70826e-05	3.30291	1169	1274	476	436	16.895	17.689	6.451	7.219
Arhgef16	0	-1.17236	5.74234e-05	3.49188	961	1007	470	399	13.889	13.982	6.37	6.606
Arhgef19	0	-1.1342	0.000615296	1.77522	317	371	170	141	4.581	5.151	2.304	2.335
Arhgef26	0	1.47887	9.92797e-05	2.66551	315	328	1010	780	4.552	4.554	13.688	12.914
Arhgef38	0	1.97906	0.041072	-6.38409	0	0	2	1	0	0	0.027	0.017
Arl4c	0	-1.07423	4.75677e-05	4.3661	1652	1690	873	708	23.875	23.465	11.831	11.722
Arsb	0	1.19351	0.00144724	-0.276908	36	46	102	85	0.52	0.639	1.382	1.407
Artn	0	-1.43648	0.0020072	-0.240297	57	67	23	22	0.824	0.93	0.312	0.364
Aspdh	0	1.97906	0.0237928	-5.89573	0	0	2	1	0	0	0.027	0.017
Asz1	0	2.80856	0.000303614	0.938398	39	57	348	318	0.564	0.791	4.716	5.265
Atp1a2	0	-2.50642	6.05183e-05	2.25197	737	801	153	116	10.651	11.122	2.073	1.921
Atp1a4	0	-1.2369	0.021028	-2.77858	14	18	6	7	0.202	0.25	0.081	0.116
Atp6v1c2	0	1.29419	0.000410712	-0.146408	39	39	104	88	0.564	0.542	1.409	1.457
Atp8a2	0	1.15001	0.0149605	-0.890543	29	18	56	46	0.419	0.25	0.759	0.762
Atp8b1	0	-1.1679	0.000673756	-0.841436	55	59	28	22	0.795	0.819	0.379	0.364
AU015836	0	-1.13397	2.32515e-05	7.32182	14391	15207	7509	5942	207.983	211.146	101.763	98.381
AU022751	0	1.91539	0.000111561	2.70906	239	218	914	802	3.454	3.027	12.387	13.279
B130006D01Rik	0	-1.03984	0.0274369	-2.77937	18	18	10	7	0.26	0.25	0.136	0.116
B430306N03Rik	0	1.8629	0.0227767	-4.16147	2	1	7	6	0.029	0.014	0.095	0.099
B4galt6	0	-2.23979	9.64095e-05	6.80901	18166	16223	4096	3162	262.54	225.253	55.51	52.353
Bag3	0	-1.01442	0.000104142	3.45011	1022	1040	544	472	14.77	14.44	7.372	7.815
Bai2	0	1.10082	0.00677949	1.61041	142	131	362	228	2.052	1.819	4.906	3.775
Barhl1	0	2.58325	0.00330808	-5.14709	0	0	3	2	0	0	0.041	0.033
BB123696	0	-1.58096	0.00507573	-3.66813	7	7	2	2	0.101	0.097	0.027	0.033
BC002163	0	5.38653	6.05718e-05	1.61862	34	30	1480	1220	0.491	0.417	20.057	20.199
BC021785	0	2.32573	0.0280683	-5.80361	0	0	2	2	0	0	0.027	0.033
BC027072	0	-2.55384	0.00163676	-6.42941	2	3	0	0	0.029	0.042	0	0
BC030476	0	-1.72382	0.00937695	-4.77682	5	4	1	1	0.072	0.056	0.014	0.017
BC048546	0	4.37671	0.0026154	-4.81605	0	0	15	6	0	0	0.203	0.099
BC049635	0	3.88397	0.00977601	-4.9818	0	0	9	5	0	0	0.122	0.083
BC051142	0	2.19778	0.00301678	-3.23949	3	2	14	12	0.043	0.028	0.19	0.199
BC051537	0	-2.33067	0.0328898	-5.59161	4	4	1	0	0.058	0.056	0.014	0
BC064078	0	-3.23459	0.000112795	0.388853	314	341	33	36	4.538	4.735	0.447	0.596
Bcmo1	0	-2.54506	0.00761207	-2.76089	28	22	3	5	0.405	0.305	0.041	0.083
Bdkrb2	0	-1.43252	0.00137598	0.361865	79	90	37	25	1.142	1.25	0.501	0.414
Bgn	0	2.49242	0.00053541	-0.662705	10	16	82	65	0.145	0.222	1.111	1.076
Birc7	0	-1.05098	0.000252282	1.5523	254	271	133	119	3.671	3.763	1.802	1.97
Bnipl	0	-1.56416	0.00076714	1.86923	398	483	149	147	5.752	6.706	2.019	2.434
Bpifb1	0	3.5742	0.00321521	-4.84795	0	0	5	6	0	0	0.068	0.099
Bpifb4	0	1.66886	0.00977601	0.0973952	35	30	95	116	0.506	0.417	1.287	1.921
Bpifb5	0	1.76275	0.0309167	-2.26884	5	9	26	22	0.072	0.125	0.352	0.364
Brdt	0	2.11381	0.000121221	-0.462241	25	25	116	103	0.361	0.347	1.572	1.705
Brsk2	0	1.3693	0.00416296	-0.0991431	40	42	133	82	0.578	0.583	1.802	1.358
Btnl1	0	1.3176	0.0350602	-3.18029	4	6	13	13	0.058	0.083	0.176	0.215
C1ql3	0	1.28894	0.00110727	-0.955138	20	23	56	50	0.289	0.319	0.759	0.828
C2	0	-1.12397	0.00910077	-0.2822	83	67	41	27	1.2	0.93	0.556	0.447
C230035I16Rik	0	-1.18567	0.0339346	-2.9673	12	14	7	4	0.173	0.194	0.095	0.066
C3	0	1.31053	0.0113223	-1.5381	17	11	36	33	0.246	0.153	0.488	0.546
C330005M16Rik	0	-1.02633	0.0106414	-0.625822	64	62	39	23	0.925	0.861	0.529	0.381
C920009B18Rik	0	1.44893	0.0101929	-1.78051	13	17	53	31	0.188	0.236	0.718	0.513
C920025E04Rik	0	-1.09847	0.002769	-1.87084	25	30	13	12	0.361	0.417	0.176	0.199
Cacna1i	0	1.58762	0.0399148	-2.89432	4	4	15	11	0.058	0.056	0.203	0.182
Cadps2	0	1.04854	0.00932961	-0.793833	23	27	54	50	0.332	0.375	0.732	0.828
Calm5	0	1.35887	0.0183213	-3.46428	6	5	19	11	0.087	0.069	0.257	0.182
Camta1	0	1.66033	0.000118849	4.17018	762	760	2657	2140	11.013	10.552	36.008	35.432
Capg	0	-1.09458	0.0011949	3.71483	1089	1172	546	508	15.739	16.273	7.399	8.411
Caps2	0	-2.43375	0.000128554	-0.496159	106	114	24	16	1.532	1.583	0.325	0.265
Car6	0	-3.25904	0.00915039	-3.164	28	20	1	4	0.405	0.278	0.014	0.066
Casq1	0	-1.75348	0.0010417	0.912331	214	262	83	57	3.093	3.638	1.125	0.944
Casq2	0	-4.09335	0.000133782	-0.349342	236	225	15	11	3.411	3.124	0.203	0.182
Catsperg1	0	-2.265	0.00034082	0.813346	278	251	55	54	4.018	3.485	0.745	0.894
Cbln1	0	1.37257	0.000994281	1.04173	81	108	267	218	1.171	1.5	3.618	3.609
Ccdc125	0	-1.01404	0.00211886	0.808336	133	151	70	70	1.922	2.097	0.949	1.159
Ccdc152	0	2.25393	0.00605391	-1.10754	12	15	60	74	0.173	0.208	0.813	1.225
Ccdc169	0	1.57938	0.0089133	-1.55875	17	14	44	51	0.246	0.194	0.596	0.844
Ccdc172	0	3.14794	0.00159579	-1.66467	8	5	60	60	0.116	0.069	0.813	0.993
Ccdc36	0	1.25556	0.00228179	-0.10008	38	42	98	94	0.549	0.583	1.328	1.556
Ccdc64b	0	-1.01624	0.0126631	0.35958	82	116	49	47	1.185	1.611	0.664	0.778
Ccdc74a	0	1.04126	0.017902	-1.30017	15	21	41	33	0.217	0.292	0.556	0.546
Ccdc79	0	1.04267	0.0406128	-1.41613	18	19	41	36	0.26	0.264	0.556	0.596
Cckbr	0	1.63225	0.0418303	-3.09572	4	4	13	14	0.058	0.056	0.176	0.232
Ccl25	0	-1.03208	0.00116148	1.43576	300	294	171	119	4.336	4.082	2.317	1.97
Ccnb3	0	2.34971	0.0437163	-3.3293	3	2	16	13	0.043	0.028	0.217	0.215
Cd109	0	-1.21123	0.00310324	1.52307	185	167	88	63	2.674	2.319	1.193	1.043
Cd200r2	0	3.96188	0.01076	-4.69832	0	0	12	4	0	0	0.163	0.066
Cd22	0	1.97906	0.0105671	-5.69761	0	0	2	1	0	0	0.027	0.017
Cd34	0	1.72716	0.00126844	1.27777	74	104	331	252	1.069	1.444	4.486	4.172
Cd44	0	1.20083	0.0140888	-0.790782	13	18	35	37	0.188	0.25	0.474	0.613
Cd59a	0	1.08757	0.00712491	-0.715472	25	32	59	63	0.361	0.444	0.8	1.043
Cd96	0	-1.26819	0.0322126	-3.77234	7	9	3	3	0.101	0.125	0.041	0.05
Cdc42ep5	0	-1.01857	0.000518375	2.27963	574	661	339	267	8.296	9.178	4.594	4.421
Cdh13	0	-1.25965	0.00524483	-1.08465	42	59	21	20	0.607	0.819	0.285	0.331
Cdh15	0	1.68396	0.0234337	-2.3655	8	5	26	17	0.116	0.069	0.352	0.281
Cdkn1a	0	-1.08959	0.000103557	5.47495	3032	3153	1514	1377	43.819	43.779	20.518	22.799
Ceacam19	0	-1.10429	0.00757809	-1.17181	62	78	35	29	0.896	1.083	0.474	0.48
Cela2a	0	1.66816	0.000632169	-1.8938	8	9	29	27	0.116	0.125	0.393	0.447
Ces1a	0	3.30268	0.00526376	-4.35791	1	0	8	8	0.014	0	0.108	0.132
Cfc1	0	-1.33482	0.034482	-2.99201	15	12	5	5	0.217	0.167	0.068	0.083
Cflar	0	-1.16518	0.000587382	1.73521	340	349	182	125	4.914	4.846	2.466	2.07
Chac1	0	1.42423	0.000554166	2.54928	164	208	569	424	2.37	2.888	7.711	7.02
Chdh	0	-1.99762	0.00202908	-1.07259	51	74	17	13	0.737	1.027	0.23	0.215
Chit1	0	1.16389	0.0156599	-0.874146	21	23	60	40	0.303	0.319	0.813	0.662
Chrdl1	0	1.78235	0.0168098	-2.18513	6	12	34	27	0.087	0.167	0.461	0.447
Chrna1	0	2.58325	0.0261158	-5.59013	0	0	3	2	0	0	0.041	0.033
Chrna5	0	1.26212	0.028562	-1.83164	9	11	27	22	0.13	0.153	0.366	0.364
Chst11	0	1.46482	0.000414103	1.67023	116	126	352	315	1.676	1.749	4.77	5.215
Chst3	0	-1.2519	0.000454597	2.44269	561	556	263	204	8.108	7.72	3.564	3.378
Cidea	0	1.22708	0.0109966	-1.29704	15	22	53	34	0.217	0.305	0.718	0.563
Clca1	0	-1.70852	0.0159371	-2.97248	14	11	3	4	0.202	0.153	0.041	0.066
Cldn4	0	-1.00096	4.76215e-05	7.68648	14969	15683	8124	7097	216.336	217.756	110.098	117.504
Cldn7	0	-1.20407	7.82577e-05	3.8522	1466	1619	742	591	21.187	22.48	10.056	9.785
Clec4a3	0	1.97906	0.0143593	-6.09385	0	0	2	1	0	0	0.027	0.017
Clgn	0	1.34081	0.000161817	2.27194	232	222	618	528	3.353	3.082	8.375	8.742
Clvs1	0	4.53377	0.00317018	-1.98946	7	1	79	74	0.101	0.014	1.071	1.225
Cnga3	0	-1.20302	0.00378386	1.89057	209	196	89	86	3.021	2.721	1.206	1.424
Cntnap2	0	-1.36704	0.00225248	1.79345	376	393	135	167	5.434	5.457	1.83	2.765
Col11a2	0	-1.31535	0.00939312	1.06751	159	156	90	41	2.298	2.166	1.22	0.679
Col16a1	0	1.74422	0.0463995	-1.57924	15	7	42	29	0.217	0.097	0.569	0.48
Col1a1	0	-1.07538	0.0173928	1.07537	161	156	71	80	2.327	2.166	0.962	1.325
Col22a1	0	1.16022	0.00674628	-0.108663	40	38	91	84	0.578	0.528	1.233	1.391
Col25a1	0	2.55866	0.030476	-3.55043	2	1	10	12	0.029	0.014	0.136	0.199
Col5a1	0	1.43559	6.699e-05	4.33808	855	824	2517	2011	12.357	11.441	34.111	33.296
Col5a2	0	1.41223	0.00937275	-0.497978	34	25	85	71	0.491	0.347	1.152	1.176
Col6a1	0	2.06506	0.0206288	-1.60307	7	12	42	38	0.101	0.167	0.569	0.629
Col6a2	0	1.49255	0.0234119	-0.17227	30	39	109	85	0.434	0.542	1.477	1.407
Col6a4	0	1.53992	0.0189099	-0.617097	17	13	50	38	0.246	0.181	0.678	0.629
Col8a2	0	2.27467	0.00155429	-0.748968	21	22	134	80	0.303	0.305	1.816	1.325
Copz2	0	-1.23746	0.00326953	-0.180232	96	94	40	40	1.387	1.305	0.542	0.662
Cox8c	0	1.37344	0.00559817	-3.38902	4	6	14	13	0.058	0.083	0.19	0.215
Cps1	0	2.20576	0.00702186	-1.6261	8	18	59	56	0.116	0.25	0.8	0.927
Cr2	0	1.89721	0.0259452	-2.85195	5	4	21	15	0.072	0.056	0.285	0.248
Crhr1	0	-1.93012	0.0123918	-3.53264	9	8	3	1	0.13	0.111	0.041	0.017
Crispld2	0	1.42346	0.00014492	3.33695	428	385	1183	986	6.186	5.346	16.032	16.325
Crnn	0	-1.54311	0.00627025	-2.99367	10	9	4	2	0.145	0.125	0.054	0.033
Cryab	0	-1.18036	0.00515115	1.65457	174	168	96	56	2.515	2.333	1.301	0.927
Cst13	0	2.52921	0.0268116	-5.44942	0	1	5	4	0	0.014	0.068	0.066
Cst7	0	1.97906	0.0410969	-5.98785	0	0	2	1	0	0	0.027	0.017
Ctag2	0	3.53131	0.00466321	-3.43056	1	1	24	11	0.014	0.014	0.325	0.182
Ctcfl	0	3.46002	0.00139959	-2.37543	2	5	40	41	0.029	0.069	0.542	0.679
Cth	0	-1.298	4.55791e-05	6.40103	8503	9541	3990	3306	122.888	132.475	54.073	54.737
Ctsh	0	1.08276	0.00174037	-1.07175	17	19	42	35	0.246	0.264	0.569	0.579
Cubn	0	-2.34235	0.0109356	-0.330439	117	77	15	23	1.691	1.069	0.203	0.381
Cuedc1	0	1.26786	0.00236443	-0.241148	27	34	79	68	0.39	0.472	1.071	1.126
Cxcl17	0	-1.84319	0.0325009	-5.09287	6	4	1	1	0.087	0.056	0.014	0.017
Cybb	0	1.08809	0.0139469	-0.603307	49	52	118	97	0.708	0.722	1.599	1.606
Cyp1a1	0	-3.05733	0.000133892	3.37578	982	1198	138	121	14.192	16.634	1.87	2.003
Cyp1a2	0	2.37671	0.049878	-4.56334	1	1	10	5	0.014	0.014	0.136	0.083
Cyp1b1	0	-1.27371	0.000727976	1.3542	172	189	73	76	2.486	2.624	0.989	1.258
Cyp21a1	0	-2.73671	0.02613	-5.69761	2	4	0	0	0.029	0.056	0	0
Cyp2c65	0	-2.54975	0.0328898	-5.4165	3	2	0	0	0.043	0.028	0	0
Cyp2u1	0	1.24298	0.0381333	-2.10514	9	6	19	17	0.13	0.083	0.257	0.281
Cyp4a12b	0	2.73482	0.000840176	-0.774739	16	16	108	111	0.231	0.222	1.464	1.838
Cyp4f18	0	2.65787	0.0479828	-4.95674	0	1	6	4	0	0.014	0.081	0.066
Cyp7b1	0	1.26332	0.000857098	-0.159886	57	49	135	119	0.824	0.68	1.83	1.97
Cypt3	0	1.90612	0.0129427	-3.04697	4	7	20	23	0.058	0.097	0.271	0.381
Cyth4	0	1.95947	0.000649308	-2.55286	4	4	20	14	0.058	0.056	0.271	0.232
D630003M21Rik	0	1.5206	0.0042881	-2.28464	7	10	25	25	0.101	0.139	0.339	0.414
Daam2	0	2.14195	0.0159371	-3.50954	3	2	13	12	0.043	0.028	0.176	0.199
Daf2	0	3.00064	0.0446211	-4.94482	0	1	6	7	0	0.014	0.081	0.116
Dclk1	0	-1.27442	0.000951623	-0.557024	64	66	30	23	0.925	0.916	0.407	0.381
Dclk2	0	-1.92378	0.000162918	5.02586	4745	4245	1346	1016	68.576	58.941	18.241	16.822
Dcst1	0	-2.55384	0.00808814	-5.29989	2	3	0	0	0.029	0.042	0	0
Dgat2	0	2.05251	0.000175997	2.70298	215	214	918	857	3.107	2.971	12.441	14.189
Dhrs3	0	-1.07425	0.0101588	-0.0424317	73	101	42	39	1.055	1.402	0.569	0.646
Dhrsx	0	-1.88943	6.82719e-05	3.42082	1338	1478	438	320	19.337	20.522	5.936	5.298
Disc1	0	1.28686	0.0361803	-2.163	11	8	25	22	0.159	0.111	0.339	0.364
Dlgap1	0	-1.59376	0.000292234	1.31052	310	298	112	88	4.48	4.138	1.518	1.457
Dmbx1	0	1.83333	0.000180292	0.452781	49	50	193	161	0.708	0.694	2.616	2.666
Dmrtb1	0	-1.75286	0.00161507	0.896338	183	188	58	51	2.645	2.61	0.786	0.844
Dmrtc1b	0	2.1929	0.0154005	-1.82635	6	15	47	44	0.087	0.208	0.637	0.729
Dnajc5g	0	1.44062	0.0086933	-1.32134	22	13	52	41	0.318	0.181	0.705	0.679
Dpy19l2	0	2.58325	0.0165642	-5.36644	0	0	3	2	0	0	0.041	0.033
Dpys	0	-1.61232	0.00460735	-1.89094	35	32	15	7	0.506	0.444	0.203	0.116
Dusp27	0	1.9217	2.49763e-05	4.29825	868	832	3549	2870	12.545	11.552	48.097	47.518
Ect2l	0	-2.1728	0.0366537	-4.4411	7	10	2	1	0.101	0.139	0.027	0.017
Eef1a2	0	1.693	0.00452678	-0.181716	21	25	81	69	0.303	0.347	1.098	1.142
Efhc2	0	1.86622	4.52992e-05	3.72081	492	502	1919	1689	7.111	6.97	26.007	27.965
Efhd1	0	-1.07527	0.00038026	1.05088	207	228	112	93	2.992	3.166	1.518	1.54
Elmod1	0	2.67547	0.0102986	-4.78269	1	0	5	5	0.014	0	0.068	0.083
Emilin2	0	1.56661	0.0054819	-1.37711	18	11	49	36	0.26	0.153	0.664	0.596
En2	0	1.53735	0.000242816	1.86481	168	192	564	477	2.428	2.666	7.643	7.898
Enpp2	0	-1.21163	0.00227134	-1.3463	34	42	18	14	0.491	0.583	0.244	0.232
Ephb6	0	-1.16523	0.000159829	1.92077	380	398	187	158	5.492	5.526	2.534	2.616
Epm2a	0	1.31362	0.0213263	-2.04045	7	13	26	23	0.101	0.181	0.352	0.381
Eps8l2	0	-1.14276	0.000131872	3.40198	902	937	452	377	13.036	13.01	6.126	6.242
Esx1	0	1.33987	0.00113169	0.967581	74	99	232	202	1.069	1.375	3.144	3.344
Etohd2	0	1.04688	0.0395212	-2.59384	8	8	18	16	0.116	0.111	0.244	0.265
F7	0	-1.12192	0.0262807	-2.37381	16	18	8	7	0.231	0.25	0.108	0.116
Faim2	0	1.24143	0.0070492	-0.701039	16	22	51	39	0.231	0.305	0.691	0.646
Fam101b	0	1.32515	0.00389316	0.500326	60	59	148	152	0.867	0.819	2.006	2.517
Fam131b	0	1.3346	0.00396542	-0.106012	31	51	111	91	0.448	0.708	1.504	1.507
Fam151a	0	2.03983	0.0177042	-3.47988	1	2	9	6	0.014	0.028	0.122	0.099
Fam163b	0	1.58075	0.0018978	0.544893	26	25	87	67	0.376	0.347	1.179	1.109
Fam169b	0	-1.61866	0.000354194	0.418301	170	181	69	45	2.457	2.513	0.935	0.745
Fam171b	0	1.31211	0.00073732	0.467169	69	59	178	139	0.997	0.819	2.412	2.301
Fam198a	0	2.55322	0.0487469	-5.94105	0	0	2	3	0	0	0.027	0.05
Fam20a	0	-1.35333	0.00988642	-1.73034	29	29	12	10	0.419	0.403	0.163	0.166
Fam211b	0	1.13065	0.00316695	-2.03975	12	10	28	21	0.173	0.139	0.379	0.348
Fam3b	0	1.90169	0.0152692	-1.99579	7	8	36	23	0.101	0.111	0.488	0.381
Fank1	0	1.20783	0.0126456	-0.714283	22	33	64	62	0.318	0.458	0.867	1.027
Fat2	0	-2.00499	0.00270371	1.22015	234	197	50	57	3.382	2.735	0.678	0.944
Fbp2	0	-1.06593	0.000958221	1.2633	230	205	111	95	3.324	2.846	1.504	1.573
Fez1	0	-1.44124	0.000205631	2.88125	650	750	282	230	9.394	10.414	3.822	3.808
Fhit	0	-3.49781	0.00165476	-1.82254	58	60	7	3	0.838	0.833	0.095	0.05
Fndc1	0	-1.45489	0.000359374	2.09205	435	417	163	146	6.287	5.79	2.209	2.417
Folh1	0	1.8509	0.00799823	-1.6183	9	20	51	49	0.13	0.278	0.691	0.811
Folr2	0	-1.03352	0.0203703	-1.01346	42	41	27	14	0.607	0.569	0.366	0.232
Frk	0	1.3863	0.0259241	-2.87157	7	6	23	13	0.101	0.083	0.312	0.215
Ftcd	0	1.97906	0.0315742	-5.3105	0	0	2	1	0	0	0.027	0.017
Fthl17	0	4.17794	0.000139821	-2.0985	4	3	76	66	0.058	0.042	1.03	1.093
Fut1	0	-1.08949	0.044204	-3.00265	16	15	7	7	0.231	0.208	0.095	0.116
Fv1	0	-1.4722	0.000375899	0.855644	223	227	90	71	3.223	3.152	1.22	1.176
Fxyd4	0	-1.01839	0.0141618	-1.18452	38	49	23	19	0.549	0.68	0.312	0.315
Fxyd7	0	1.74498	0.0476999	-5.22899	1	2	7	5	0.014	0.028	0.095	0.083
G630025P09Rik	0	2.29677	0.00524429	-3.71253	1	2	10	8	0.014	0.028	0.136	0.132
G730013B05Rik	0	-1.1079	0.00163813	-0.17084	93	105	52	39	1.344	1.458	0.705	0.646
Galnt18	0	1.21943	0.0338465	-1.39064	8	12	27	20	0.116	0.167	0.366	0.331
Gatm	0	1.57713	0.000407292	1.52034	92	103	311	270	1.33	1.43	4.215	4.47
Gcm2	0	1.97906	0.0498634	-5.89573	0	0	2	1	0	0	0.027	0.017
Gcnt3	0	-1.37834	0.00565472	0.160927	107	139	51	42	1.546	1.93	0.691	0.695
Gfi1b	0	-1.58506	0.00359393	-4.01776	8	9	3	2	0.116	0.125	0.041	0.033
Gjb1	0	-1.4048	0.000301824	2.57159	641	756	295	229	9.264	10.497	3.998	3.792
Gli1	0	-1.2774	6.93012e-05	6.12469	7517	7393	3487	2658	108.638	102.65	47.256	44.008
Glis3	0	1.12098	0.00166437	0.890987	82	83	211	149	1.185	1.152	2.86	2.467
Glrx	0	1.83108	2.97969e-05	1.92635	145	143	558	465	2.096	1.986	7.562	7.699
Gm10324	0	2.04485	2.97969e-05	3.07244	280	310	1328	1098	4.047	4.304	17.997	18.179
Gm10439	0	3.82396	0.00171806	-2.36936	4	3	69	43	0.058	0.042	0.935	0.712
Gm10664	0	-1.09441	6.51541e-05	3.75559	1468	1518	790	605	21.216	21.077	10.706	10.017
Gm11127	0	-4.46891	0.00883261	-4.73293	7	16	0	0	0.101	0.222	0	0
Gm1141	0	1.75284	0.00370426	0.140288	38	42	142	129	0.549	0.583	1.924	2.136
Gm13124	0	3.96188	0.00608304	-5.12036	0	0	12	4	0	0	0.163	0.066
Gm13128	0	1.76714	0.0071275	-0.899018	18	25	91	57	0.26	0.347	1.233	0.944
Gm13157	0	1.05428	9.41285e-05	5.67138	2757	2755	6474	4965	39.845	38.253	87.737	82.205
Gm13212	0	-1.70265	4.13474e-05	4.05425	2224	2266	761	613	32.142	31.463	10.313	10.149
Gm13546	0	2.77606	0.00504384	-5.98785	0	0	4	2	0	0	0.054	0.033
Gm13752	0	1.97906	0.00391471	-6.18597	0	0	2	1	0	0	0.027	0.017
Gm14057	0	1.03986	0.0117992	-0.254988	37	49	111	67	0.535	0.68	1.504	1.109
Gm14440	0	1.97906	0.038352	-6.38409	0	0	2	1	0	0	0.027	0.017
Gm14446	0	1.97906	0.00391592	-5.78973	0	0	2	1	0	0	0.027	0.017
Gm14458	0	3.55143	0.000991216	-2.58819	3	3	41	40	0.043	0.042	0.556	0.662
Gm14492	0	3.88227	0.0176144	-4.85118	0	0	6	8	0	0	0.081	0.132
Gm14511	0	2.02283	0.00591517	-3.46748	2	3	12	11	0.029	0.042	0.163	0.182
Gm15097	0	3.10326	0.000477264	-1.9335	7	8	78	58	0.101	0.111	1.057	0.96
Gm15127	0	3.81326	0.0221076	-4.90388	0	0	7	6	0	0	0.095	0.099
Gm1564	0	1.91485	7.66057e-05	2.8679	297	284	1236	952	4.292	3.943	16.75	15.762
Gm15910	0	1.08823	0.0139341	-1.17361	18	19	39	41	0.26	0.264	0.529	0.679
Gm16596	0	-2.54975	0.00784675	-5.06558	3	2	0	0	0.043	0.028	0	0
Gm1821	0	1.06527	0.000994201	1.36272	105	131	257	234	1.517	1.819	3.483	3.874
Gm19897	0	2.18751	0.0151809	-4.00561	1	3	12	8	0.014	0.042	0.163	0.132
Gm2030	0	3.88227	0.00964593	-4.83012	0	0	6	8	0	0	0.081	0.132
Gm20580	0	-1.4582	0.0174839	-1.28913	61	42	19	17	0.882	0.583	0.257	0.281
Gm21947	0	2.77606	0.00176434	-6.38409	0	0	4	2	0	0	0.054	0.033
Gm266	0	1.31671	0.049878	-2.43294	11	7	24	21	0.159	0.097	0.325	0.348
Gm3893	0	2.77606	0.0121154	-6.18597	0	0	4	2	0	0	0.054	0.033
Gm41	0	3.79603	0.000150137	-0.865365	10	10	150	140	0.145	0.139	2.033	2.318
Gm4371	0	1.71453	0.0024293	0.0307003	41	49	154	142	0.593	0.68	2.087	2.351
Gm44	0	1.91513	0.00603151	-1.32154	15	12	62	42	0.217	0.167	0.84	0.695
Gm5039	0	1.00248	0.0090589	-0.532804	35	33	80	57	0.506	0.458	1.084	0.944
Gm5468	0	-2.30908	0.00117583	-6.09385	2	2	0	0	0.029	0.028	0	0
Gm5538	0	-2.55384	0.0168123	-6.23129	2	3	0	0	0.029	0.042	0	0
Gm5622	0	2.21919	0.00312024	-3.97402	1	2	9	8	0.014	0.028	0.122	0.132
Gm5662	0	1.22486	0.00427677	-0.178061	38	53	110	101	0.549	0.736	1.491	1.672
Gm5801	0	5.23061	9.64095e-05	0.910801	17	24	837	713	0.246	0.333	11.343	11.805
Gm581	0	1.56903	0.00693259	-2.72866	3	5	14	11	0.043	0.069	0.19	0.182
Gm595	0	4.21707	0.000265218	-2.03042	4	3	77	69	0.058	0.042	1.044	1.142
Gm6213	0	2.32573	0.00141303	-6.09385	0	0	2	2	0	0	0.027	0.033
Gm6251	0	-1.54835	0.00279179	-0.239329	96	93	38	26	1.387	1.291	0.515	0.43
Gm6525	0	-1.28549	0.0099856	-3.1734	10	11	4	4	0.145	0.153	0.054	0.066
Gm6588	0	1.97906	0.038352	-6.38409	0	0	2	1	0	0	0.027	0.017
Gm6880	0	2.58589	0.000328257	0.841382	56	45	338	267	0.809	0.625	4.581	4.421
Gm6890	0	4.88699	0.00153415	-4.65546	0	0	13	16	0	0	0.176	0.265
Gm715	0	1.48107	0.021028	-2.39327	8	10	25	27	0.116	0.139	0.339	0.447
Gm773	0	4.17703	0.000936739	-2.24457	4	4	101	62	0.058	0.056	1.369	1.027
Gm8300	0	1.68556	0.00301678	-1.16312	18	16	63	48	0.26	0.222	0.854	0.795
Gm8787	0	1.3518	0.0498828	-2.42245	8	9	27	18	0.116	0.125	0.366	0.298
Gm8801	0	-6.98905	0.000231015	0.145688	877	780	6	6	12.675	10.83	0.081	0.099
Gm8909	0	1.23576	0.000276626	3.5336	507	626	1480	1170	7.327	8.692	20.057	19.372
Gm9	0	1.09775	0.000649308	3.14747	426	394	923	823	6.157	5.471	12.509	13.626
Gm9573	0	2.32573	0.0238117	-5.80361	0	0	2	2	0	0	0.027	0.033
Gnb3	0	-2.97738	0.0322753	-5.00638	3	4	0	0	0.043	0.056	0	0
Gpc6	0	-1.05651	0.000698342	0.279884	143	140	74	61	2.067	1.944	1.003	1.01
Gpm6b	0	-1.0545	0.0410875	-1.10039	46	56	31	18	0.665	0.778	0.42	0.298
Gpnmb	0	-1.02925	0.000502137	2.17437	346	327	185	143	5	4.54	2.507	2.368
Gpr126	0	1.11985	0.00125475	1.36398	136	130	339	240	1.966	1.805	4.594	3.974
Gpr139	0	-1.38536	0.0115698	-2.31341	26	29	14	7	0.376	0.403	0.19	0.116
Gpr15	0	-2.97738	0.0470922	-5.83505	3	4	0	0	0.043	0.056	0	0
Gpr26	0	1.97906	0.0039084	-6.58221	0	0	2	1	0	0	0.027	0.017
Gpr52	0	2.93032	0.0161066	-5.66142	0	0	5	2	0	0	0.068	0.033
Gpr68	0	-1.07906	0.00284786	-0.781452	44	42	22	18	0.636	0.583	0.298	0.298
Gpr83	0	-1.16147	0.000633073	3.31921	1328	1164	600	506	19.193	16.162	8.131	8.378
Grb14	0	1.00414	0.00691465	0.558562	56	84	145	131	0.809	1.166	1.965	2.169
Gria4	0	1.12162	0.00584701	-1.08277	20	19	43	43	0.289	0.264	0.583	0.712
Grin2b	0	1.28691	0.0183442	-3.10928	5	5	16	10	0.072	0.069	0.217	0.166
Grm4	0	1.06539	0.00253106	1.24742	122	119	286	218	1.763	1.652	3.876	3.609
Grm6	0	1.15579	0.00292934	-2.68798	7	6	17	13	0.101	0.083	0.23	0.215
Gsc2	0	1.56502	0.00363135	-2.69881	7	5	22	15	0.101	0.069	0.298	0.248
Gstt1	0	-1.16756	0.00170947	-0.715076	49	61	26	22	0.708	0.847	0.352	0.364
Gtsf1	0	2.25922	0.00033461	0.402111	39	44	204	196	0.564	0.611	2.765	3.245
Gucy2g	0	-1.04176	0.00412311	-1.03964	40	48	24	18	0.578	0.666	0.325	0.298
H19	0	1.44284	0.000330502	4.48586	760	993	2607	2107	10.984	13.788	35.33	34.885
H2-Aa	0	1.89478	0.0056988	-2.38151	8	6	29	25	0.116	0.083	0.393	0.414
H2-Bl	0	-1.08135	0.000890738	0.295565	134	152	75	59	1.937	2.11	1.016	0.977
H2-DMb1	0	1.46376	0.00421045	-0.751394	18	26	68	53	0.26	0.361	0.922	0.878
H2-Eb2	0	1.48571	0.00499214	-2.5642	6	7	20	18	0.087	0.097	0.271	0.298
H2-M10.4	0	3.67365	0.00941073	-4.8157	0	0	4	9	0	0	0.054	0.149
H2-M3	0	1.54052	0.00148476	-0.121873	31	44	126	91	0.448	0.611	1.708	1.507
H2-Q1	0	-2.84169	0.00683452	-3.72361	20	22	5	1	0.289	0.305	0.068	0.017
H2-T23	0	-1.46228	0.00798675	-1.1284	63	48	26	14	0.91	0.666	0.352	0.232
H2-T3	0	-1.4208	0.000622714	0.658304	159	165	74	47	2.298	2.291	1.003	0.778
H2bfm	0	4.4893	0.00822108	-2.34083	6	1	67	72	0.087	0.014	0.908	1.192
Hal	0	1.94416	2.97969e-05	2.34905	198	218	869	727	2.862	3.027	11.777	12.037
Has2	0	-1.36675	0.00630012	-1.67773	28	34	16	8	0.405	0.472	0.217	0.132
Hck	0	-1.52303	6.82719e-05	4.08301	1970	2189	783	656	28.471	30.394	10.611	10.861
Hdgfl1	0	1.45035	0.00915998	-2.06613	9	7	23	22	0.13	0.097	0.312	0.364
Hdgfrp3	0	1.07536	0.000685572	3.11737	369	394	874	728	5.333	5.471	11.845	12.053
Hdhd1a	0	-2.76762	0.00988472	-2.30023	46	35	5	6	0.665	0.486	0.068	0.099
Hdhd3	0	1.03774	0.0100846	-0.965306	19	25	55	36	0.275	0.347	0.745	0.596
Heph	0	-1.53468	0.00383628	-0.778606	71	70	24	24	1.026	0.972	0.325	0.397
Herc6	0	1.28073	0.00169807	0.226179	57	57	161	117	0.824	0.791	2.182	1.937
Hhla1	0	3.17294	0.0172875	-5.53093	0	0	4	4	0	0	0.054	0.066
Hmgcs2	0	1.63458	0.0158966	-4.82843	1	2	6	5	0.014	0.028	0.081	0.083
Hoxa1	0	1.4393	0.00383628	0.444334	65	48	162	141	0.939	0.666	2.195	2.335
Hs6st2	0	-1.04239	0.000590493	1.25887	243	256	136	105	3.512	3.555	1.843	1.738
Hsbp1l1	0	-1.37879	0.00370424	-0.362607	82	92	35	31	1.185	1.277	0.474	0.513
Hsd11b2	0	1.32276	0.0487469	-2.45461	4	6	14	12	0.058	0.083	0.19	0.199
Hsf3	0	2.48968	0.0171427	-2.45876	8	4	37	31	0.116	0.056	0.501	0.513
Hspa1l	0	3.30787	0.016311	-4.8642	0	0	4	5	0	0	0.054	0.083
Hspa4l	0	1.01999	0.000554166	2.70617	319	325	744	561	4.61	4.513	10.083	9.288
Htr1d	0	-2.42648	0.00804326	-2.9675	16	21	3	3	0.231	0.292	0.041	0.05
Htr5b	0	1.32107	0.0152013	-0.536345	22	41	88	64	0.318	0.569	1.193	1.06
Hunk	0	2.50193	1.08801e-05	3.93133	502	541	3203	2681	7.255	7.512	43.408	44.389
Ifi27l1	0	3.95643	0.00649812	-4.29247	0	0	6	9	0	0	0.081	0.149
Igfbp7	0	-1.425	0.000138683	1.33535	285	296	120	95	4.119	4.11	1.626	1.573
Iglon5	0	1.20116	0.000730615	1.13672	92	105	251	201	1.33	1.458	3.402	3.328
Igsf11	0	1.04617	0.00198287	-0.698893	31	27	65	55	0.448	0.375	0.881	0.911
Ikzf1	0	-1.05426	0.00126844	-0.138113	98	87	48	40	1.416	1.208	0.651	0.662
Il17re	0	-1.13701	0.0071183	-1.3256	47	44	25	16	0.679	0.611	0.339	0.265
Il18r1	0	-1.65011	0.000334023	-1.39351	49	54	17	15	0.708	0.75	0.23	0.248
Il1rap	0	1.0697	0.00469146	1.37371	95	127	231	232	1.373	1.763	3.131	3.841
Il23a	0	-1.02277	0.0125934	0.0592182	105	110	55	50	1.517	1.527	0.745	0.828
Il4ra	0	1.16008	0.00291403	0.223954	48	47	122	91	0.694	0.653	1.653	1.507
Insm2	0	-1.48019	0.00988472	-3.77853	5	5	2	1	0.072	0.069	0.027	0.017
Ipo13	0	-1.42849	3.61864e-05	5.40024	4716	4786	1965	1555	68.157	66.453	26.63	25.746
Ipp	0	-4.6263	1.08726e-05	5.09482	11688	12732	550	434	168.918	176.782	7.454	7.186
Iqca	0	2.26337	0.000836963	-0.945903	17	15	79	78	0.246	0.208	1.071	1.291
Irgc1	0	-1.58039	0.00497199	-4.55421	4	4	1	1	0.058	0.056	0.014	0.017
Isx	0	1.97906	0.041072	-6.38409	0	0	2	1	0	0	0.027	0.017
Itga1	0	1.37932	0.000450346	0.830765	80	84	222	205	1.156	1.166	3.009	3.394
Itih5	0	1.96438	0.00243277	-1.83097	8	11	42	34	0.116	0.153	0.569	0.563
Jakmip1	0	-1.22507	0.000527604	1.25137	289	294	139	109	4.177	4.082	1.884	1.805
Jpx	0	-1.09384	0.041424	-1.99375	20	24	10	10	0.289	0.333	0.136	0.166
Kcng4	0	-1.28042	0.0132966	-2.76736	20	17	10	5	0.289	0.236	0.136	0.083
Kcnk2	0	2.00157	0.00284786	0.359469	52	34	209	132	0.752	0.472	2.832	2.186
Kcnk7	0	-1.06489	0.0167677	-3.17356	10	10	5	4	0.145	0.139	0.068	0.066
Kcnq3	0	-1.58096	0.0423954	-3.73689	7	7	2	2	0.101	0.097	0.027	0.033
Kcnt1	0	1.5047	0.00636517	-0.423412	29	20	71	67	0.419	0.278	0.962	1.109
Kcnv2	0	2.58325	0.00400309	-5.54481	0	0	3	2	0	0	0.041	0.033
Kiss1	0	-1.01358	0.00392015	-0.0675873	80	89	48	35	1.156	1.236	0.651	0.579
Kl	0	-3.24508	0.0417183	-5.15902	3	6	0	0	0.043	0.083	0	0
Klb	0	-2.45493	0.00689223	-3.86046	16	11	2	2	0.231	0.153	0.027	0.033
Klhl40	0	2.52921	0.0138066	-4.65546	0	1	5	4	0	0.014	0.068	0.066
Klk4	0	2.32573	0.0238117	-6.19985	0	0	2	2	0	0	0.027	0.033
Klra22	0	-2.97738	0.0476999	-5.92717	3	4	0	0	0.043	0.056	0	0
Krt13	0	-1.80163	0.000665998	1.12289	203	230	70	53	2.934	3.194	0.949	0.878
Krt16	0	-1.73248	0.00553926	-0.0470191	88	107	41	19	1.272	1.486	0.556	0.315
Krt17	0	-1.66824	4.19804e-05	5.31735	4662	5178	1682	1397	67.376	71.896	22.795	23.13
Krt19	0	-1.26565	0.000976438	2.82214	575	729	303	234	8.31	10.122	4.106	3.874
Krt23	0	4.57834	0.00304424	-4.79085	0	0	14	9	0	0	0.19	0.149
Krt36	0	1.97906	0.0182463	-4.84637	0	0	2	1	0	0	0.027	0.017
Krt7	0	-1.07025	0.00668888	1.11382	169	214	90	91	2.442	2.971	1.22	1.507
Krt76	0	-2.30908	0.0210864	-5.27732	2	2	0	0	0.029	0.028	0	0
Krt8	0	-1.23541	0.00207752	4.53237	1923	2494	934	921	27.792	34.629	12.658	15.249
Krt83	0	2.55322	0.0293421	-6.13917	0	0	2	3	0	0	0.027	0.05
Krtdap	0	-1.68883	0.000828908	-0.180074	78	93	28	24	1.127	1.291	0.379	0.397
Lad1	0	-1.15535	2.97969e-05	5.01004	2974	2976	1455	1205	42.981	41.321	19.718	19.951
Lair1	0	-1.33556	0.0470652	-3.02124	16	15	8	4	0.231	0.208	0.108	0.066
Lalba	0	2.32573	0.0189099	-6.29197	0	0	2	2	0	0	0.027	0.033
Lama2	0	1.55988	0.00981624	-2.19372	8	8	28	21	0.116	0.111	0.379	0.348
Lamc2	0	-1.15825	6.699e-05	5.39306	4422	4300	2129	1762	63.908	59.705	28.853	29.173
Lax1	0	1.23768	0.01076	-1.27215	16	16	50	28	0.231	0.222	0.678	0.464
Lcn2	0	2.32573	0.0203703	-6.29197	0	0	2	2	0	0	0.027	0.033
Ldhc	0	-1.1319	0.000939614	1.3965	237	285	127	109	3.425	3.957	1.721	1.805
Ldlrad3	0	1.062	0.000133782	4.12209	914	854	2029	1647	13.209	11.858	27.497	27.269
Lef1	0	1.05595	0.00108528	2.83849	439	521	1163	831	6.345	7.234	15.761	13.759
Lefty1	0	-2.06435	0.000134104	5.24779	5241	5219	1226	1268	75.744	72.465	16.615	20.994
Lefty2	0	-1.85313	3.16008e-05	6.15247	10357	11461	3184	2814	149.682	159.134	43.15	46.591
Lgals9	0	-1.45355	2.49763e-05	3.00763	875	916	362	289	12.646	12.718	4.906	4.785
Lhfp	0	1.05425	0.00479933	0.96415	96	107	212	210	1.387	1.486	2.873	3.477
Lhx2	0	1.07369	0.000994281	-0.981678	25	31	64	54	0.361	0.43	0.867	0.894
Liph	0	-1.43864	0.000176899	2.39054	554	636	241	195	8.007	8.831	3.266	3.229
LOC100503280	0	3.52402	0.00203735	-2.64298	4	2	49	28	0.058	0.028	0.664	0.464
Lphn3	0	1.06339	0.00143342	-0.852466	23	27	59	46	0.332	0.375	0.8	0.762
Lpo	0	2.80413	0.00804326	-5.23031	1	0	6	5	0.014	0	0.081	0.083
Lrrc16b	0	-1.0751	0.000681953	2.07872	407	377	208	162	5.882	5.235	2.819	2.682
Lrrc55	0	3.59047	0.00733291	-4.83576	0	1	12	8	0	0.014	0.163	0.132
Lta	0	-3.34929	0.0319938	-5.28038	3	7	0	0	0.043	0.097	0	0
Luzp4	0	3.16374	0.00562477	-2.4432	4	5	50	38	0.058	0.069	0.678	0.629
Ly6a	0	2.08286	0.00906801	-1.83318	9	10	51	33	0.13	0.139	0.691	0.546
Ly6g5c	0	-1.97082	0.0172944	-3.28625	13	16	5	2	0.188	0.222	0.068	0.033
Ly6k	0	1.23187	0.00354691	0.0860655	47	49	121	105	0.679	0.68	1.64	1.738
Ly9	0	1.97906	0.0410875	-6.29197	0	0	2	1	0	0	0.027	0.017
Lypd2	0	-2.30804	0.00155943	-0.939765	80	81	20	12	1.156	1.125	0.271	0.199
Maf	0	-2.29344	0.012597	-2.4748	11	10	1	3	0.159	0.139	0.014	0.05
Magea10	0	3.09658	0.0063247	-2.63054	10	3	64	39	0.145	0.042	0.867	0.646
Magea2	0	5.19592	0.000686546	-3.80395	1	0	34	28	0.014	0	0.461	0.464
Magea3	0	4.83799	0.0021274	-3.86759	0	1	30	19	0	0.014	0.407	0.315
Magea4	0	4.08907	0.000222093	-1.36922	5	9	139	106	0.072	0.125	1.884	1.755
Magea5	0	5.85924	0.000231013	-1.94874	1	2	130	94	0.014	0.028	1.762	1.556
Magea6	0	5.94937	0.00452374	-4.0587	0	0	45	19	0	0	0.61	0.315
Magea8	0	5.26429	0.000680134	-1.51861	5	2	142	141	0.072	0.028	1.924	2.335
Mageb4	0	2.7081	0.000108294	2.05667	120	118	846	708	1.734	1.638	11.465	11.722
Maob	0	1.18434	0.00365347	-0.320613	34	36	92	68	0.491	0.5	1.247	1.126
Mapk10	0	1.53353	0.00382968	-1.25638	18	13	50	40	0.26	0.181	0.678	0.662
Marveld3	0	-1.17297	0.00684157	-0.0242833	93	114	45	46	1.344	1.583	0.61	0.762
Mat1a	0	3.33477	0.007329	-3.64916	3	1	30	16	0.043	0.014	0.407	0.265
Matn2	0	1.25391	0.00088559	-0.398667	38	32	94	73	0.549	0.444	1.274	1.209
Me3	0	1.72306	0.0100601	-4.62402	1	1	4	5	0.014	0.014	0.054	0.083
Mei1	0	1.07754	0.0108325	-1.70704	15	13	30	30	0.217	0.181	0.407	0.497
Mettl7b	0	1.96665	0.0107867	-3.82574	3	2	12	10	0.043	0.028	0.163	0.166
Mfi2	0	-1.03487	0.031453	-1.39768	47	37	21	19	0.679	0.514	0.285	0.315
Mgl2	0	4.81394	0.0041841	-3.79711	0	1	21	28	0	0.014	0.285	0.464
Mid1	0	-1.77357	0.00104495	2.34619	646	527	198	142	9.336	7.317	2.683	2.351
Mir140	0	1.97906	0.0498653	-6.29197	0	0	2	1	0	0	0.027	0.017
Mir23b	0	1.97906	0.0039084	-6.58221	0	0	2	1	0	0	0.027	0.017
Mlf1	0	1.2803	0.00139662	1.02102	72	98	230	179	1.041	1.361	3.117	2.964
Mmel1	0	1.96974	0.000458278	-0.134782	25	25	108	90	0.361	0.347	1.464	1.49
Mmp23	0	-1.01731	0.00165476	-0.306611	96	102	51	46	1.387	1.416	0.691	0.762
Mov10l1	0	1.91181	0.000113283	2.1158	140	176	647	534	2.023	2.444	8.768	8.841
Mpeg1	0	-1.39692	0.0156277	-2.16682	19	22	7	8	0.275	0.305	0.095	0.132
Mpped1	0	1.04788	0.000465392	-0.0459219	40	46	100	78	0.578	0.639	1.355	1.291
Mrc1	0	-1.93883	0.00114754	0.634773	195	216	59	47	2.818	2.999	0.8	0.778
Ms4a15	0	1.95868	0.0422158	-3.59302	2	1	7	7	0.029	0.014	0.095	0.116
Msr1	0	1.97906	0.0440378	-5.98785	0	0	2	1	0	0	0.027	0.017
Msrb3	0	1.84495	0.00038026	-0.0558437	36	38	155	113	0.52	0.528	2.101	1.871
Mx1	0	3.12034	0.00479933	-3.36705	1	1	14	11	0.014	0.014	0.19	0.182
Mxra8	0	1.10836	0.00824352	0.501402	59	71	144	136	0.853	0.986	1.952	2.252
Myh6	0	1.52169	0.00112896	0.130721	43	39	130	106	0.621	0.542	1.762	1.755
Myh7	0	2.23867	0.0162033	-2.48418	4	5	23	23	0.058	0.069	0.312	0.381
Myl9	0	1.03932	0.000288784	1.70797	184	188	424	339	2.659	2.61	5.746	5.613
Mylk	0	1.22462	0.00857654	-0.627589	27	20	54	56	0.39	0.278	0.732	0.927
Myot	0	1.23184	0.00613741	-2.33647	8	8	19	20	0.116	0.111	0.257	0.331
Myt1l	0	2.89538	0.00300482	-1.76627	8	8	58	69	0.116	0.111	0.786	1.142
Mzb1	0	-1.50994	0.00355539	-3.44347	9	10	3	3	0.13	0.139	0.041	0.05
Naip2	0	1.97906	0.0499737	-5.5693	0	0	2	1	0	0	0.027	0.017
Nat2	0	1.27457	0.0498809	-1.83357	16	13	41	30	0.231	0.181	0.556	0.497
Nebl	0	1.68606	0.00731828	-1.15165	21	13	61	47	0.303	0.181	0.827	0.778
Neurog1	0	1.03384	0.0152284	-0.343525	37	41	79	82	0.535	0.569	1.071	1.358
Nfatc4	0	-1.79669	9.70826e-05	3.89076	2031	2198	632	579	29.353	30.519	8.565	9.586
Nfix	0	1.37363	0.00906801	-1.36396	18	15	42	45	0.26	0.208	0.569	0.745
Ngef	0	1.09059	0.00281163	-0.201845	36	37	85	71	0.52	0.514	1.152	1.176
Nkx6-3	0	-1.20593	0.000104142	2.51565	562	631	281	233	8.122	8.761	3.808	3.858
Nlgn1	0	1.97906	0.0039084	-6.58221	0	0	2	1	0	0	0.027	0.017
Nlrp14	0	1.97069	0.00155258	-0.446183	20	27	96	89	0.289	0.375	1.301	1.474
Nlrp4c	0	4.51895	0.000133782	1.42803	41	41	1009	884	0.593	0.569	13.674	14.636
Nlrp4e	0	3.85823	0.00646154	-3.95683	1	0	14	10	0.014	0	0.19	0.166
Npbwr1	0	-2.55384	0.00915219	-4.91426	2	3	0	0	0.029	0.042	0	0
Nppb	0	-1.80638	0.00184773	1.48964	265	366	97	80	3.83	5.082	1.315	1.325
Nr6a1	0	1.01759	0.000139821	5.39235	2250	2201	5102	3902	32.518	30.56	69.143	64.605
Nrep	0	-1.05711	0.000369746	2.66577	564	575	287	258	8.151	7.984	3.889	4.272
Nrgn	0	1.05573	0.00322436	1.64998	149	153	325	302	2.153	2.124	4.404	5
Nrip2	0	-2.30908	0.0254775	-5.29989	2	2	0	0	0.029	0.028	0	0
Nrsn2	0	1.09044	0.000510062	-0.456034	39	46	99	82	0.564	0.639	1.342	1.358
Nsg2	0	-1.53735	0.000252282	0.1686	135	132	51	40	1.951	1.833	0.691	0.662
Nsmf	0	1.4007	0.00127394	0.529442	65	53	168	142	0.939	0.736	2.277	2.351
Ntrk2	0	1.36348	0.00050664	-1.29199	18	18	54	40	0.26	0.25	0.732	0.662
Ntrk3	0	1.26668	0.00152894	-0.132356	49	47	118	114	0.708	0.653	1.599	1.887
Nuggc	0	2.0298	0.00237611	-1.99762	7	6	33	23	0.101	0.083	0.447	0.381
Nwd1	0	-1.66316	0.0153693	-1.20095	27	36	14	6	0.39	0.5	0.19	0.099
Nxf2	0	2.15128	9.97201e-05	1.94662	121	132	597	525	1.749	1.833	8.091	8.692
Nynrin	0	-1.94959	6.39005e-05	6.98032	18468	17614	5029	4263	266.904	244.567	68.154	70.582
Obox6	0	-3.57831	0.00125235	-0.326154	276	286	24	22	3.989	3.971	0.325	0.364
Odf3b	0	-3.39604	0.0214022	-4.24861	7	10	0	1	0.101	0.139	0	0.017
Olfr316	0	4.41546	0.000200216	-2.13338	2	4	79	63	0.029	0.056	1.071	1.043
Olfr926	0	1.97906	0.041072	-6.38409	0	0	2	1	0	0	0.027	0.017
Olfr95	0	1.97906	0.0499259	-6.29197	0	0	2	1	0	0	0.027	0.017
Olfr976	0	-1.29355	0.00694482	-2.81899	14	12	6	4	0.202	0.167	0.081	0.066
Olig3	0	1.03631	0.0185224	-1.05911	24	27	51	55	0.347	0.375	0.691	0.911
Onecut1	0	1.32809	0.0457842	-3.40677	3	5	11	10	0.043	0.069	0.149	0.166
Opalin	0	1.32909	0.0499259	-2.71835	4	5	14	10	0.058	0.069	0.19	0.166
Oprl1	0	1.49974	0.00389316	-1.86703	16	13	46	37	0.231	0.181	0.623	0.613
Osmr	0	-1.41795	0.0237578	-1.88292	22	20	8	7	0.318	0.278	0.108	0.116
Otc	0	2.55322	0.0440325	-5.1577	0	0	2	3	0	0	0.027	0.05
Ovol1	0	-1.27985	0.000521835	0.977742	196	217	97	72	2.833	3.013	1.315	1.192
Padi6	0	-1.23687	0.0420154	-3.00824	11	11	6	3	0.159	0.153	0.081	0.05
Pam	0	1.02097	0.00250256	2.66437	284	270	586	534	4.104	3.749	7.942	8.841
Panx2	0	1.16586	0.0128399	-2.50318	7	9	18	19	0.101	0.125	0.244	0.315
Parp10	0	-1.56624	0.00226408	-0.199972	55	48	17	17	0.795	0.666	0.23	0.281
Pax6	0	1.41037	0.000118233	0.602761	92	96	283	217	1.33	1.333	3.835	3.593
Pax7	0	2.98956	0.000587406	-1.63833	8	11	90	66	0.116	0.153	1.22	1.093
Pax8	0	1.04641	0.00107567	0.0271128	50	55	120	97	0.723	0.764	1.626	1.606
Pbld2	0	-1.17669	0.00130007	-1.05083	52	47	24	19	0.752	0.653	0.325	0.315
Pcdh19	0	1.4316	0.000593516	1.85401	160	160	498	366	2.312	2.222	6.749	6.06
Pcdh7	0	-1.74981	0.0248722	-3.91939	11	8	2	3	0.159	0.111	0.027	0.05
Pcdhb15	0	1.97906	0.0117352	-6.09385	0	0	2	1	0	0	0.027	0.017
Pcdhga5	0	2.24252	0.00959039	-2.48176	4	5	33	15	0.058	0.069	0.447	0.248
Pde1c	0	1.79148	0.000379764	0.107583	38	39	147	121	0.549	0.542	1.992	2.003
Pde2a	0	1.36996	0.000254578	1.60037	126	118	357	273	1.821	1.638	4.838	4.52
Pde3a	0	-2.35847	0.000897914	-1.41498	65	57	11	12	0.939	0.791	0.149	0.199
Pdgfc	0	-1.47884	8.60612e-05	5.3986	4687	4915	1779	1647	67.738	68.244	24.109	27.269
Pdlim3	0	-1.17226	0.0181234	-1.77776	25	30	15	9	0.361	0.417	0.203	0.149
Pdpn	0	-1.53488	6.74345e-05	3.47526	1255	1313	466	416	18.138	18.231	6.315	6.888
Pdzd3	0	-1.40289	0.000818332	0.0350858	123	115	47	42	1.778	1.597	0.637	0.695
Pdzd7	0	-1.73521	0.000495454	0.0902893	101	89	31	25	1.46	1.236	0.42	0.414
Pet2	0	3.60741	0.000502678	-0.992864	10	11	147	119	0.145	0.153	1.992	1.97
Pgk2	0	-1.56614	0.00878098	-3.94077	8	6	2	2	0.116	0.083	0.027	0.033
Pgpep1l	0	-4.96901	0.00298152	-3.82639	24	28	0	1	0.347	0.389	0	0.017
Phlda1	0	-1.02472	0.000478992	4.53714	1660	1639	958	667	23.991	22.757	12.983	11.043
Pi16	0	-1.26973	0.00053541	0.287243	141	157	73	50	2.038	2.18	0.989	0.828
Pianp	0	-1.34093	2.49763e-05	4.14582	1835	1896	794	672	26.52	26.326	10.76	11.126
Pigyl	0	-1.29488	0.000143094	4.37351	2110	2282	968	813	30.494	31.685	13.118	13.461
Pitpnm3	0	2.03265	0.00434522	-1.28305	11	7	45	30	0.159	0.097	0.61	0.497
Pitx2	0	-1.86906	0.000444031	-0.778001	80	73	21	20	1.156	1.014	0.285	0.331
Pkd2l1	0	2.17618	0.000979027	-2.31258	5	6	27	26	0.072	0.083	0.366	0.43
Pkhd1l1	0	-2.26795	0.0108726	-4.16258	5	9	1	1	0.072	0.125	0.014	0.017
Pla1a	0	-1.01968	0.000617482	1.61951	269	293	142	134	3.888	4.068	1.924	2.219
Pla2g1b	0	-1.57664	3.51551e-05	4.46233	2677	2661	977	805	38.689	36.948	13.24	13.328
Pla2g7	0	-1.96229	4.75677e-05	3.79822	1714	1773	462	429	24.771	24.618	6.261	7.103
Plac8	0	-1.72812	2.97969e-05	3.20576	1131	1176	394	300	16.346	16.329	5.34	4.967
Plaur	0	-1.10629	4.84917e-05	6.0501	5527	5688	2879	2313	79.878	78.977	39.017	38.296
Plb1	0	1.05831	0.00984549	-0.887937	20	26	55	41	0.289	0.361	0.745	0.679
Plscr4	0	3.32721	0.000700642	-4.89891	0	0	5	4	0	0	0.068	0.066
Plxna4	0	-1.59047	0.0125412	-0.452116	99	93	41	23	1.431	1.291	0.556	0.381
Pnliprp2	0	1.61267	0.00405106	-2.35039	7	6	26	16	0.101	0.083	0.352	0.265
Pof1b	0	-1.17164	0.00100829	1.27395	202	227	105	84	2.919	3.152	1.423	1.391
Pogk	0	1.20513	0.0104282	0.122049	67	49	161	105	0.968	0.68	2.182	1.738
Pou2f3	0	-1.37181	0.00571093	0.572266	212	160	79	62	3.064	2.222	1.071	1.027
Ppm1e	0	1.08341	0.0206774	-0.184955	42	51	119	79	0.607	0.708	1.613	1.308
Ppyr1	0	1.44259	0.00438364	-2.2601	5	5	14	15	0.072	0.069	0.19	0.248
Prame	0	5.03243	0.00329351	-3.88708	0	1	37	20	0	0.014	0.501	0.331
Pramef17	0	1.71955	0.00174945	-2.22088	8	9	32	26	0.116	0.125	0.434	0.43
Pramel3	0	4.46175	0.000544267	-1.83628	4	5	107	112	0.058	0.069	1.45	1.854
Prdm1	0	-1.62635	9.70826e-05	3.84147	1422	1367	494	405	20.551	18.981	6.695	6.706
Prdm12	0	3.00458	0.0023839	-2.18843	5	5	49	38	0.072	0.069	0.664	0.629
Prkch	0	1.9771	0.00113027	-0.115051	26	42	142	121	0.376	0.583	1.924	2.003
Prom2	0	-1.6056	0.000729063	0.0224607	112	110	40	32	1.619	1.527	0.542	0.53
Prox1	0	1.04835	0.00685271	-1.43269	20	17	41	36	0.289	0.236	0.556	0.596
Prr23a	0	1.04574	0.043224	-0.588355	29	37	83	54	0.419	0.514	1.125	0.894
Prrt1	0	2.14146	0.0108529	-3.92072	2	1	9	7	0.029	0.014	0.122	0.116
Prss22	0	-3.8818	0.0050715	-3.49747	14	20	2	0	0.202	0.278	0.027	0
Prss50	0	1.08458	0.00529814	0.0809991	57	49	132	93	0.824	0.68	1.789	1.54
Prss56	0	-1.09646	0.00859293	-0.765708	26	31	15	11	0.376	0.43	0.203	0.182
Prss8	0	-1.52134	0.000178661	2.58831	556	644	221	194	8.035	8.942	2.995	3.212
Psg25	0	-2.88278	0.0097011	-5.70674	2	5	0	0	0.029	0.069	0	0
Ptafr	0	-3.56994	0.0361042	-3.70481	13	23	1	1	0.188	0.319	0.014	0.017
Ptchd2	0	-1.73461	0.000591287	-0.108771	108	103	30	33	1.561	1.43	0.407	0.546
Ptchd3	0	1.24709	0.00394743	0.0351759	39	58	120	107	0.564	0.805	1.626	1.772
Pter	0	1.40061	0.000554166	1.41317	118	104	308	276	1.705	1.444	4.174	4.57
Ptf1a	0	1.97906	0.00544515	-5.43881	0	0	2	1	0	0	0.027	0.017
Ptger4	0	-1.24925	0.00158847	1.03236	237	202	94	89	3.425	2.805	1.274	1.474
Ptgs1	0	1.35042	0.000175594	0.545419	60	61	172	137	0.867	0.847	2.331	2.268
Ptk6	0	1.19293	0.049854	-2.28383	11	8	23	21	0.159	0.111	0.312	0.348
Ptpn20	0	3.14617	0.00386884	-1.75391	8	5	56	65	0.116	0.069	0.759	1.076
Ptprq	0	3.31089	0.00523728	-2.17861	2	9	54	42	0.029	0.125	0.732	0.695
Pttg1	0	-1.10641	8.80725e-05	4.72712	2607	2703	1348	1108	37.677	37.531	18.268	18.345
Ptx3	0	-2.30908	0.0497988	-5.27906	2	2	0	0	0.029	0.028	0	0
Pvrl4	0	-1.19048	0.00284786	2.23313	173	163	81	65	2.5	2.263	1.098	1.076
Rab30	0	-1.49384	4.38489e-05	1.32028	295	309	115	98	4.263	4.29	1.558	1.623
Rab40b	0	2.81073	0.00839947	-4.43183	0	0	3	3	0	0	0.041	0.05
Rad51ap2	0	1.45294	0.0333075	-3.24199	3	5	13	10	0.043	0.069	0.176	0.166
Raet1d	0	3.13976	0.00322436	-3.24615	2	1	19	14	0.029	0.014	0.257	0.232
Ranbp3l	0	1.97906	0.00835852	-5.54481	0	0	2	1	0	0	0.027	0.017
Rasef	0	-1.27208	0.0022095	-1.3714	40	39	17	15	0.578	0.542	0.23	0.248
Rassf9	0	-1.48564	0.0089856	-0.61776	80	91	26	36	1.156	1.264	0.352	0.596
Rbbp8nl	0	-1.99182	0.000397419	-0.495488	74	84	19	20	1.069	1.166	0.257	0.331
Rbm44	0	1.67065	8.35662e-05	3.75387	588	544	1920	1664	8.498	7.553	26.02	27.551
Rcan2	0	-1.21518	0.000818332	0.481809	140	151	75	50	2.023	2.097	1.016	0.828
Rcsd1	0	1.33639	0.00274785	1.35119	79	106	275	190	1.142	1.472	3.727	3.146
Reg3g	0	1.97906	0.041072	-6.38409	0	0	2	1	0	0	0.027	0.017
Rgs10	0	1.37085	0.010295	-0.352093	28	38	92	78	0.405	0.528	1.247	1.291
Rgs20	0	-1.47188	0.00166996	-0.814298	58	66	22	22	0.838	0.916	0.298	0.364
Rgs9	0	1.08461	0.000686546	2.72687	334	296	767	566	4.827	4.11	10.394	9.371
Rho	0	-1.49894	0.0235501	-2.67476	13	14	4	5	0.188	0.194	0.054	0.083
Rhoh	0	1.85365	0.00664167	-3.91766	2	2	9	8	0.029	0.028	0.122	0.132
Rhox1	0	1.06059	0.000662664	2.35032	255	247	577	467	3.685	3.43	7.82	7.732
Rhox10	0	2.75124	8.76573e-05	0.290108	29	37	249	197	0.419	0.514	3.374	3.262
Rhox13	0	2.51596	9.70826e-05	2.38288	146	162	928	829	2.11	2.249	12.576	13.726
Rhox2a	0	3.37973	0.00156683	-2.46206	5	4	63	40	0.072	0.056	0.854	0.662
Rhox2b	0	3.2341	0.0333887	-4.68935	0	1	11	5	0	0.014	0.149	0.083
Rhox2f	0	2.81073	0.0114859	-5.52945	0	0	3	3	0	0	0.041	0.05
Rhox2h	0	1.3811	0.0424332	-4.29802	2	2	6	6	0.029	0.028	0.081	0.099
Rhox5	0	1.57264	4.55791e-05	4.90365	1163	1178	3899	3052	16.808	16.356	52.84	50.532
Rhox7	0	3.05263	0.000807352	-3.16566	2	3	27	21	0.029	0.042	0.366	0.348
Rnd1	0	1.42445	0.000638712	2.88278	265	338	922	687	3.83	4.693	12.495	11.375
Rnf112	0	1.59271	0.049807	-3.36222	4	3	11	12	0.058	0.042	0.149	0.199
Rnf130	0	1.41506	7.87574e-05	3.15229	370	377	1090	896	5.347	5.235	14.772	14.835
Rnf207	0	1.25099	0.0167802	-1.64153	17	12	37	32	0.246	0.167	0.501	0.53
Rpl39l	0	1.41589	0.000180292	4.02558	629	729	1949	1652	9.09	10.122	26.413	27.352
Rspo4	0	2.20662	0.00237458	-1.75756	8	7	35	38	0.116	0.097	0.474	0.629
Rtdr1	0	2.58325	0.0214684	-5.74293	0	0	3	2	0	0	0.041	0.033
Rwdd3	0	1.18342	0.0348123	-2.45217	7	7	19	14	0.101	0.097	0.257	0.232
Ryr3	0	1.52278	0.0172917	-1.14765	30	15	66	57	0.434	0.208	0.894	0.944
S1pr3	0	1.30933	0.00664097	-0.173062	27	36	90	66	0.39	0.5	1.22	1.093
S1pr5	0	1.93122	0.00676195	-3.77736	2	2	10	8	0.029	0.028	0.136	0.132
Samd9l	0	2.05244	0.000423929	0.333099	51	55	239	202	0.737	0.764	3.239	3.344
Sapcd1	0	-1.27731	0.00249613	0.0712778	125	110	56	40	1.807	1.527	0.759	0.662
Scara5	0	1.13878	0.0461415	-0.804863	24	22	54	48	0.347	0.305	0.732	0.795
Scgn	0	-2.03002	0.00273264	-2.32127	30	26	8	5	0.434	0.361	0.108	0.083
Scml2	0	2.51931	1.48898e-05	3.49384	329	348	2164	1711	4.755	4.832	29.327	28.329
Scnn1a	0	-1.72074	0.0193481	-0.139338	117	98	44	22	1.691	1.361	0.596	0.364
Sec14l3	0	-1.48019	0.0156599	-2.79629	5	5	2	1	0.072	0.069	0.027	0.017
Sec16b	0	2.24883	0.00758238	-2.15537	3	5	25	16	0.043	0.069	0.339	0.265
Sema3d	0	1.21535	0.0039845	-1.92337	13	15	35	31	0.188	0.208	0.474	0.513
Serpinb6b	0	2.24303	0.0358924	-3.74898	2	4	19	12	0.029	0.056	0.257	0.199
Serpinb6c	0	-1.13148	3.52796e-05	5.33007	3868	4099	1937	1680	55.901	56.914	26.25	27.816
Serpinb9e	0	-2.30908	0.0498809	-5.61937	2	2	0	0	0.029	0.028	0	0
Sgcb	0	1.02154	0.000355045	1.33071	105	116	252	196	1.517	1.611	3.415	3.245
Sgpp2	0	1.459	0.00420878	-1.30672	18	20	54	52	0.26	0.278	0.732	0.861
Sh3kbp1	0	1.06608	0.0010652	1.84633	178	172	424	309	2.573	2.388	5.746	5.116
Shisa6	0	-1.09499	0.0424769	-0.628255	60	49	28	22	0.867	0.68	0.379	0.364
Skint11	0	-2.30908	0.0317437	-5.80361	2	2	0	0	0.029	0.028	0	0
Skint4	0	-2.72943	0.0460754	-5.60549	4	2	0	0	0.058	0.028	0	0
Skint8	0	-3.98388	0.00333935	-5.17772	5	11	0	0	0.072	0.153	0	0
Slc16a14	0	1.42085	0.00964548	-0.972807	17	29	61	60	0.246	0.403	0.827	0.993
Slc17a7	0	1.00893	0.00195642	0.640542	77	97	189	159	1.113	1.347	2.561	2.633
Slc1a6	0	1.2468	0.00107564	-0.539656	29	24	70	56	0.419	0.333	0.949	0.927
Slc23a1	0	-2.64833	0.000634189	0.828651	296	258	58	31	4.278	3.582	0.786	0.513
Slc24a2	0	2.7796	0.0139376	-4.3819	1	0	7	4	0.014	0	0.095	0.066
Slc25a31	0	2.6537	4.32422e-05	1.79414	95	84	610	514	1.373	1.166	8.267	8.51
Slc25a48	0	-1.09565	0.00201554	0.280789	98	88	46	40	1.416	1.222	0.623	0.662
Slc26a9	0	1.19125	0.0132585	0.0857663	67	66	189	118	0.968	0.916	2.561	1.954
Slc30a2	0	1.86733	5.15965e-05	4.22273	676	711	2817	2232	9.77	9.872	38.176	36.955
Slc35f1	0	1.34886	0.00551738	-1.14655	19	17	59	35	0.275	0.236	0.8	0.579
Slc35f3	0	1.61325	0.00482498	-1.65897	13	11	43	32	0.188	0.153	0.583	0.53
Slc36a2	0	1.52939	0.0405234	-3.41928	3	2	9	7	0.043	0.028	0.122	0.116
Slc36a4	0	1.42747	0.00699202	-0.208071	29	48	119	84	0.419	0.666	1.613	1.391
Slc43a3	0	1.99329	0.000581479	0.317293	44	47	192	172	0.636	0.653	2.602	2.848
Slc5a8	0	-1.03677	0.0333225	-1.57517	20	22	12	8	0.289	0.305	0.163	0.132
Slc6a13	0	2.32981	0.00430991	-1.38756	6	15	55	45	0.087	0.208	0.745	0.745
Slc6a7	0	-1.23983	0.000526448	1.53974	369	356	178	128	5.333	4.943	2.412	2.119
Slc9a2	0	-1.51571	0.00594357	-3.78042	10	12	4	3	0.145	0.167	0.054	0.05
Slco2b1	0	1.64053	0.0221757	-2.81751	3	4	15	9	0.043	0.056	0.203	0.149
Slfn10-ps	0	2.48912	0.00540508	-3.23557	2	2	14	13	0.029	0.028	0.19	0.215
Slfn3	0	1.99762	0.00214793	-0.156152	30	32	129	121	0.434	0.444	1.748	2.003
Slfn8	0	4.1787	0.0151747	-3.90765	0	1	20	11	0	0.014	0.271	0.182
Slfn9	0	1.28442	0.0117999	1.27857	162	104	352	278	2.341	1.444	4.77	4.603
Slit1	0	-1.04486	0.0106458	-0.918004	44	44	22	20	0.636	0.611	0.298	0.331
Smc1b	0	1.04474	0.00027639	3.36384	511	512	1196	912	7.385	7.109	16.208	15.1
Smim5	0	-2.73671	0.016311	-4.67409	2	4	0	0	0.029	0.056	0	0
Smpdl3b	0	-1.13752	0.000941648	2.95432	640	763	332	301	9.249	10.594	4.499	4.984
Smtnl1	0	-3.06162	8.80725e-05	0.906755	302	290	35	35	4.365	4.027	0.474	0.579
Sohlh2	0	1.09971	0.000132981	4.22046	857	918	2027	1758	12.386	12.746	27.47	29.107
Sorbs2	0	-1.17225	0.0156227	-1.82276	26	32	13	12	0.376	0.444	0.176	0.199
Sox30	0	-1.39241	0.000453082	-1.43326	48	51	19	18	0.694	0.708	0.257	0.298
Spaca1	0	1.74664	0.0259997	-4.36588	1	2	6	6	0.014	0.028	0.081	0.099
Spag16	0	1.14702	0.000654547	0.402885	57	64	142	126	0.824	0.889	1.924	2.086
Spag4	0	1.30908	0.0036974	-0.545064	22	34	72	65	0.318	0.472	0.976	1.076
Spata31d1b	0	-1.16853	0.000952194	-0.0632354	101	92	49	36	1.46	1.277	0.664	0.596
Spata32	0	1.97906	0.0039084	-6.18597	0	0	2	1	0	0	0.027	0.017
Spatc1	0	-1.21827	0.0157052	-1.92623	25	27	10	12	0.361	0.375	0.136	0.199
Spint5	0	2.90319	0.00710778	-4.69663	0	1	7	5	0	0.014	0.095	0.083
Spock1	0	2.26236	0.00248873	-2.72092	5	3	24	17	0.072	0.042	0.325	0.281
Spry3	0	1.39732	0.00838477	-2.02543	15	11	39	30	0.217	0.153	0.529	0.497
Sqrdl	0	2.51098	0.00562183	-2.59775	3	6	25	29	0.043	0.083	0.339	0.48
Srcrb4d	0	-1.30619	0.000957149	2.07455	435	509	212	167	6.287	7.067	2.873	2.765
Srgn	0	-2.42834	0.00566054	-2.16399	42	27	8	4	0.607	0.375	0.108	0.066
Srms	0	1.64505	0.00089163	-1.67017	14	12	48	35	0.202	0.167	0.651	0.579
St8sia6	0	1.30548	0.00018085	2.03808	178	162	454	383	2.573	2.249	6.153	6.341
Stab2	0	2.82892	0.00566492	-2.41733	3	4	35	21	0.043	0.056	0.474	0.348
Stard13	0	1.2606	0.00502157	0.222191	49	48	139	95	0.708	0.666	1.884	1.573
Steap3	0	1.90072	4.99219e-05	2.766	217	236	908	778	3.136	3.277	12.305	12.881
Stk33	0	1.58766	0.00850838	-2.59451	6	8	27	17	0.087	0.111	0.366	0.281
Stmn4	0	2.62798	0.0498653	-4.0047	2	1	14	9	0.029	0.014	0.19	0.149
Stox2	0	-1.08443	0.00123415	2.96178	786	692	379	313	11.359	9.608	5.136	5.182
Strc	0	7.48073	0.00335459	-3.0961	0	0	111	68	0	0	1.504	1.126
Svop	0	-1.24511	0.00298563	0.546792	59	75	29	27	0.853	1.041	0.393	0.447
Sybu	0	1.46382	0.0415637	-3.31607	3	4	10	11	0.043	0.056	0.136	0.182
Sycp2	0	1.32502	0.00109463	1.17446	105	95	296	206	1.517	1.319	4.011	3.411
Syt15	0	2.40783	0.00788898	-3.58707	1	1	7	8	0.014	0.014	0.095	0.132
Syt2	0	-1.00459	0.0140888	0.545043	143	166	71	84	2.067	2.305	0.962	1.391
Syt4	0	-1.29066	0.00249915	0.591283	180	201	74	82	2.601	2.791	1.003	1.358
Sytl1	0	-1.42821	0.000994281	1.59318	185	173	76	56	2.674	2.402	1.03	0.927
Sytl3	0	2.8714	0.000918508	-0.144732	20	24	196	132	0.289	0.333	2.656	2.186
Sytl4	0	2.08766	0.000516077	-1.5634	13	12	58	51	0.188	0.167	0.786	0.844
Tacstd2	0	-1.70087	0.000359374	1.01873	194	213	66	58	2.804	2.957	0.894	0.96
Taf7l	0	1.08982	0.000337341	3.25703	421	476	1005	894	6.084	6.609	13.62	14.802
Tcam1	0	1.3431	0.015162	-2.4099	8	9	28	17	0.116	0.125	0.379	0.281
Tcea3	0	1.4354	2.97969e-05	5.13445	1442	1473	4398	3469	20.84	20.452	59.602	57.436
Tceanc2	0	-1.29485	0.000133782	2.50499	586	660	283	222	8.469	9.164	3.835	3.676
Tcf23	0	-1.93012	0.0431794	-4.07488	9	8	3	1	0.13	0.111	0.041	0.017
Tdrkh	0	1.92597	0.000400457	0.649139	62	51	235	193	0.896	0.708	3.185	3.195
Tex16	0	1.48906	0.000495454	0.215726	55	47	160	126	0.795	0.653	2.168	2.086
Tex19.2	0	2.3249	6.03923e-05	1.06677	63	61	348	275	0.91	0.847	4.716	4.553
Tfec	0	-2.72943	0.0476999	-5.83505	4	2	0	0	0.058	0.028	0	0
Tfr2	0	1.44111	0.00114687	-0.068479	45	46	131	117	0.65	0.639	1.775	1.937
Thbs2	0	1.5654	0.000291783	-0.0857001	36	39	121	102	0.52	0.542	1.64	1.689
Thrsp	0	-1.18542	0.0026142	-2.25949	21	19	10	7	0.303	0.264	0.136	0.116
Tjp3	0	-1.11309	9.70826e-05	3.30247	942	1035	490	419	13.614	14.371	6.641	6.937
Tktl1	0	1.77788	9.70826e-05	1.57019	101	106	407	304	1.46	1.472	5.516	5.033
Tktl2	0	1.48536	0.000426719	-0.113103	44	49	144	117	0.636	0.68	1.952	1.937
Tmc3	0	3.45969	0.00116085	-2.82703	3	2	32	32	0.043	0.028	0.434	0.53
Tmed3	0	1.00756	0.00309334	2.47693	213	299	559	455	3.078	4.152	7.576	7.533
Tmem132c	0	1.04115	0.00575054	0.332089	49	56	117	99	0.708	0.778	1.586	1.639
Tmem132e	0	1.16742	0.00736446	-2.5401	9	9	26	16	0.13	0.125	0.352	0.265
Tmem173	0	-1.99775	0.000381683	-0.4244	123	109	30	27	1.778	1.513	0.407	0.447
Tmem184a	0	-1.0041	0.00701654	0.474339	92	111	54	46	1.33	1.541	0.732	0.762
Tmem213	0	-1.69323	0.0207783	-3.33051	9	13	3	3	0.13	0.181	0.041	0.05
Tmem54	0	-2.08313	0.00176745	0.213717	160	158	41	33	2.312	2.194	0.556	0.546
Tmem56	0	1.23354	0.00574408	-1.49335	14	20	42	38	0.202	0.278	0.569	0.629
Tmprss12	0	-1.08918	0.00284786	1.27383	228	294	123	120	3.295	4.082	1.667	1.987
Tnfrsf11a	0	1.24953	0.00532944	-1.54303	15	16	38	37	0.217	0.222	0.515	0.613
Tnfrsf19	0	1.07259	0.00122223	1.98045	133	146	302	284	1.922	2.027	4.093	4.702
Tnfrsf23	0	1.55936	0.00536361	-0.609048	19	31	81	64	0.275	0.43	1.098	1.06
Tnfrsf8	0	-2.30693	0.000104142	2.95552	1089	1251	267	203	15.739	17.37	3.618	3.361
Tnfsf13b	0	-1.50844	0.0207783	-3.21163	10	9	3	3	0.145	0.125	0.041	0.05
Tnnt3	0	1.28565	0.00152894	-2.85755	6	7	19	14	0.087	0.097	0.257	0.232
Topaz1	0	1.03786	0.0197854	-1.20576	21	22	48	41	0.303	0.305	0.651	0.679
Traip	0	1.23207	8.49674e-05	5.11878	1457	1621	3911	3280	21.057	22.507	53.002	54.307
Tram1l1	0	1.02451	0.000766204	0.537221	57	64	135	111	0.824	0.889	1.83	1.838
Trim29	0	-1.06497	0.0123582	-1.53469	20	21	10	9	0.289	0.292	0.136	0.149
Trim30d	0	-3.72823	0.000449286	-2.55154	45	47	3	3	0.65	0.653	0.041	0.05
Trim38	0	1.74178	0.0278183	-2.65027	4	10	24	21	0.058	0.139	0.325	0.348
Trim47	0	-1.6975	0.00133755	1.84448	233	305	82	82	3.367	4.235	1.111	1.358
Trim50	0	-1.39055	0.0123475	-1.57287	33	26	14	8	0.477	0.361	0.19	0.132
Trim61	0	-2.54247	0.00471258	-3.32979	23	22	3	4	0.332	0.305	0.041	0.066
Trim62	0	-2.27118	0.000362201	1.30969	370	341	84	62	5.347	4.735	1.138	1.027
Trim67	0	-1.20473	0.0133462	-2.27552	25	27	13	9	0.361	0.375	0.176	0.149
Trim72	0	-1.29635	0.047454	-1.99555	16	23	8	7	0.231	0.319	0.108	0.116
Trp53inp2	0	1.06405	0.000146559	4.88477	1387	1438	3332	2567	20.045	19.966	45.156	42.501
Trp63	0	2.75865	0.012266	-3.45179	3	2	23	16	0.043	0.028	0.312	0.265
Trp73	0	-1.04005	0.000173389	4.16015	687	693	365	303	9.929	9.622	4.947	5.017
Trpd52l3	0	2.54055	0.0108325	-5.64754	1	0	5	4	0.014	0	0.068	0.066
Trpm2	0	1.35281	0.0150177	-2.57683	4	4	13	9	0.058	0.056	0.176	0.149
Trpv5	0	-1.11768	0.00878685	-0.532983	75	79	31	41	1.084	1.097	0.42	0.679
Tsks	0	-1.06036	0.00240796	-0.422078	83	96	49	36	1.2	1.333	0.664	0.596
Tspan18	0	2.06371	0.00214259	-1.60745	12	8	50	35	0.173	0.111	0.678	0.579
Ttc22	0	-2.08394	0.0192288	-1.8989	29	24	8	4	0.419	0.333	0.108	0.066
Ttc39c	0	1.2485	0.000804705	1.40648	122	117	316	251	1.763	1.625	4.282	4.156
Ttll7	0	1.27248	0.000554166	-0.603496	29	29	78	63	0.419	0.403	1.057	1.043
Tuba3b	0	2.42079	0.000276626	1.16118	64	76	401	348	0.925	1.055	5.434	5.762
Twist2	0	-2.47674	0.0366537	-4.76	4	5	1	0	0.058	0.069	0.014	0
Ube2l6	0	-3.13533	3.51551e-05	2.79885	1327	1433	157	156	19.178	19.897	2.128	2.583
Ubtfl1	0	3.5908	0.00536036	-5.13819	0	0	6	5	0	0	0.081	0.083
Unc45b	0	1.15103	0.0158234	0.466734	37	23	72	58	0.535	0.319	0.976	0.96
Unc93a	0	-2.31801	0.000686546	-2.98201	21	23	4	4	0.303	0.319	0.054	0.066
Upk2	0	-1.29758	0.000817296	0.261723	113	119	46	48	1.633	1.652	0.623	0.795
Usp17lc	0	1.07824	0.011676	-2.11579	10	14	28	23	0.145	0.194	0.379	0.381
Usp17le	0	1.08189	0.00296213	-1.16094	17	18	39	36	0.246	0.25	0.529	0.596
Usp26	0	2.91244	6.82719e-05	4.15298	556	471	4352	3345	8.035	6.54	58.979	55.383
Vash1	0	1.32086	0.000214128	4.27326	775	809	2299	1665	11.201	11.233	31.156	27.567
Vim	0	1.17854	2.49763e-05	6.91845	6006	6073	14862	12358	86.8	84.323	201.412	204.61
Vipr1	0	2.89395	0.000405018	-0.5269	11	17	108	102	0.159	0.236	1.464	1.689
Vsig8	0	-1.84319	0.0223737	-4.16147	6	4	1	1	0.087	0.056	0.014	0.017
Vsx1	0	-6.25466	0.00102277	-2.30597	86	92	2	0	1.243	1.277	0.027	0
Vwf	0	-1.39428	0.00159673	2.66741	743	657	306	224	10.738	9.122	4.147	3.709
Wbp2nl	0	1.00495	0.0239292	-0.143	31	43	88	60	0.448	0.597	1.193	0.993
Wdfy4	0	3.24295	0.000780125	-0.601448	10	18	131	133	0.145	0.25	1.775	2.202
Wee2	0	-2.54975	0.0227085	-5.74293	3	2	0	0	0.043	0.028	0	0
Wfdc12	0	-2.47674	0.0079455	-4.90038	4	5	1	0	0.058	0.069	0.014	0
Wfdc15a	0	4.53871	0.00947213	-3.34102	2	0	24	27	0.029	0	0.325	0.447
Wnt10a	0	-1.67651	0.00222474	0.247749	69	81	24	22	0.997	1.125	0.325	0.364
Wnt2b	0	1.03204	0.0322028	-2.79316	9	9	23	15	0.13	0.125	0.312	0.248
Wnt3a	0	1.031	0.00171806	-0.332082	29	27	65	50	0.419	0.375	0.881	0.828
Xlr	0	3.6522	0.000297447	1.13905	46	39	571	500	0.665	0.542	7.738	8.278
Xlr3a	0	3.97553	1.08801e-05	3.12647	150	151	2638	2098	2.168	2.097	35.751	34.736
Xlr3b	0	4.39546	2.49763e-05	2.01016	61	55	1314	1131	0.882	0.764	17.808	18.726
Xlr3c	0	3.33133	0.000139821	1.35908	50	57	576	504	0.723	0.791	7.806	8.345
Xlr4a	0	4.42836	4.55791e-05	1.25104	35	39	909	700	0.506	0.542	12.319	11.59
Xlr4b	0	5.25722	0.000252282	0.376948	19	12	658	528	0.275	0.167	8.917	8.742
Xlr4c	0	6.17815	0.000544267	-0.347391	9	4	517	422	0.13	0.056	7.006	6.987
Xlr5a	0	4.289	2.97969e-05	1.57954	44	50	1005	841	0.636	0.694	13.62	13.924
Xlr5b	0	4.95998	0.000163934	0.898462	30	17	752	674	0.434	0.236	10.191	11.159
Xlr5c	0	3.95167	0.000275894	-0.464694	13	11	215	168	0.188	0.153	2.914	2.782
Yipf7	0	-1.35595	0.0226549	-3.3819	9	8	3	3	0.13	0.111	0.041	0.05
Zcchc12	0	1.2599	0.000807241	1.99469	143	180	436	333	2.067	2.499	5.909	5.513
Zfp521	0	-1.15107	0.00102416	-0.0707477	115	107	52	47	1.662	1.486	0.705	0.778
Zfp608	0	-1.03936	0.0103405	-0.565271	83	85	46	35	1.2	1.18	0.623	0.579
Zfp69	0	1.06309	0.0005846	1.26278	104	128	265	217	1.503	1.777	3.591	3.593
Zfp9	0	-1.16074	0.00402202	-0.998038	50	50	24	20	0.723	0.694	0.325	0.331
Zmat1	0	1.8466	0.00503239	-1.75033	13	9	43	37	0.188	0.125	0.583	0.613
Znf41-ps	0	-1.02258	0.00376793	1.02334	202	213	126	79	2.919	2.957	1.708	1.308
Zpld1	0	3.51577	0.00572807	-5.26518	0	0	4	7	0	0	0.054	0.116
Zscan4c	0	1.08225	0.0141917	-0.871506	21	32	57	54	0.303	0.444	0.772	0.894
Zscan5b	0	-1.41408	0.00583244	-1.0903	65	67	24	25	0.939	0.93	0.325	0.414
