# Supplementary material for: Nuclear transporter Importin-13 plays a key role in the oxidative stress transcriptional response
Source: Nat Commun. 2021 Oct 8;12:5904. doi: 10.1038/s41467-021-26125-x (PMC8501021; doi:10.1038/s41467-021-26125-x)
Supplement: Supplementary file 5 — Supplementary Data 2 [file 41467_2021_26125_MOESM5_ESM.xlsx]

## Sheet: DEGs for WT ST vs WT NS
Supplementary Data 2: DEGs for WT ST relative to WT NS (IPO13+/+ + H2O2 relative to IPO13+/+ NS)
GeneID	WT NS	WT-ST	FDR	AveExpr	WT-NS1	WT-NS2	WT-ST1	WT-ST2	WT-NS1 CPM	WT-NS2 CPM	WT-ST1 CPM	WT-ST2 CPM
2014-09-01	0	2.34753	0.0229317	-5.71149	0	0	2	2	0	0	0.029	0.029
1500009C09Rik	0	1.02489	0.0345349	-3.19503	5	5	10	11	0.072	0.069	0.147	0.159
1600002D24Rik	0	3.19552	0.017722	-5.24069	0	0	4	4	0	0	0.059	0.058
1700003E16Rik	0	3.16014	0.0495004	-1.54729	8	8	63	87	0.116	0.111	0.926	1.254
1700003M07Rik	0	2.06448	0.0185409	0.517226	65	79	289	304	0.939	1.097	4.247	4.383
1700003P14Rik	0	-1.55898	0.0329687	-6.38409	1	1	0	0	0.014	0.014	0	0
1700007K13Rik	0	1.91918	0.0150475	4.39079	761	740	2844	2734	10.998	10.275	41.791	39.414
1700012B09Rik	0	1.61056	0.0329687	-6.07997	0	0	1	1	0	0	0.015	0.014
1700019B21Rik	0	-1.56908	0.0375529	-1.44524	11	12	3	4	0.159	0.167	0.044	0.058
1700027J07Rik	0	-1.55898	0.0329687	-6.18597	1	1	0	0	0.014	0.014	0	0
1700029F12Rik	0	1.61056	0.0329687	-6.12529	0	0	1	1	0	0	0.015	0.014
1700101I11Rik	0	2.83295	0.0190215	-4.76278	0	0	3	3	0	0	0.044	0.043
1810010H24Rik	0	-1.06757	0.0287992	0.742177	181	202	85	94	2.616	2.805	1.249	1.355
2200002J24Rik	0	-1.55898	0.0329687	-6.27809	1	1	0	0	0.014	0.014	0	0
2810459M11Rik	0	1.49735	0.0203613	-2.00469	10	11	29	31	0.145	0.153	0.426	0.447
4833418N02Rik	0	1.79133	0.0465294	-3.59954	4	3	12	14	0.058	0.042	0.176	0.202
4921517D22Rik	0	1.61056	0.0329687	-6.67433	0	0	1	1	0	0	0.015	0.014
4922502D21Rik	0	-1.55898	0.0329687	-6.27809	1	1	0	0	0.014	0.014	0	0
4930500L23Rik	0	-1.55898	0.0329687	-6.38409	1	1	0	0	0.014	0.014	0	0
4931431C16Rik	0	-1.55898	0.0329687	-5.98785	1	1	0	0	0.014	0.014	0	0
4933413G19Rik	0	1.16689	0.0496913	-3.87238	4	5	11	10	0.058	0.069	0.162	0.144
4933417E11Rik	0	1.61056	0.0329687	-6.67433	0	0	1	1	0	0	0.015	0.014
4933422A05Rik	0	2.1414	0.0203105	-4.32946	1	1	6	6	0.014	0.014	0.088	0.086
5031414D18Rik	0	1.61056	0.0329687	-5.45269	0	0	1	1	0	0	0.015	0.014
5430402O13Rik	0	-1.55898	0.0329687	-6.38409	1	1	0	0	0.014	0.014	0	0
5430421N21Rik	0	1.61056	0.0329687	-6.03317	0	0	1	1	0	0	0.015	0.014
5830418P13Rik	0	1.79276	0.0329687	0.221198	58	50	194	175	0.838	0.694	2.851	2.523
9230102O04Rik	0	-1.55898	0.0329687	-6.07997	1	1	0	0	0.014	0.014	0	0
9230114K14Rik	0	1.43362	0.0302442	2.04555	155	195	464	462	2.24	2.708	6.818	6.66
9530027J09Rik	0	-2.54166	0.0424469	-5.94105	2	3	0	0	0.029	0.042	0	0
9530053A07Rik	0	1.84372	0.0169738	0.791125	62	66	233	221	0.896	0.916	3.424	3.186
A330050F15Rik	0	1.24832	0.0329687	-5.18001	1	1	3	3	0.014	0.014	0.044	0.043
A530032D15Rik	0	-1.55898	0.0329687	-6.47621	1	1	0	0	0.014	0.014	0	0
A630023A22Rik	0	1.25451	0.0450947	-2.62095	6	5	13	14	0.087	0.069	0.191	0.202
Abcb1b	0	1.0161	0.0150475	6.04602	4020	4050	7832	8205	58.098	56.234	115.088	118.285
Acaa1b	0	1.21347	0.0266679	0.403891	49	54	112	124	0.708	0.75	1.646	1.788
Ace3	0	-1.55898	0.0329687	-6.47621	1	1	0	0	0.014	0.014	0	0
Actrt2	0	-2.29592	0.0238401	-6.29197	2	2	0	0	0.029	0.028	0	0
Adam1b	0	-1.55898	0.0329687	-6.67433	1	1	0	0	0.014	0.014	0	0
Adam8	0	1.12445	0.0329687	1.61363	183	160	361	372	2.645	2.222	5.305	5.363
Adamts18	0	2.74776	0.0410285	-4.71335	1	1	8	11	0.014	0.014	0.118	0.159
Adc	0	1.20089	0.0435496	2.36589	246	324	636	643	3.555	4.499	9.346	9.27
Adrb2	0	1.94212	0.0259528	1.70764	104	137	452	454	1.503	1.902	6.642	6.545
Akap5	0	1.05419	0.0360223	1.84065	182	159	344	350	2.63	2.208	5.055	5.046
Angpt2	0	1.88377	0.0475882	-1.45308	14	12	43	54	0.202	0.167	0.632	0.778
Angptl1	0	1.61056	0.0329687	-5.64754	0	0	1	1	0	0	0.015	0.014
Angptl2	0	1.65122	0.0207588	0.963875	82	80	259	243	1.185	1.111	3.806	3.503
Ano3	0	1.52069	0.0144976	2.91936	343	333	946	960	4.957	4.624	13.901	13.84
Ano7	0	2.48803	0.0329687	-2.31828	6	9	40	46	0.087	0.125	0.588	0.663
Anxa8	0	1.26118	0.0114284	2.67042	392	403	929	944	5.665	5.596	13.651	13.609
Aox3l1	0	2.43763	0.0266425	-4.54552	1	1	8	7	0.014	0.014	0.118	0.101
Apaf1	0	1.9483	0.0144211	6.04062	2544	2462	9260	9719	36.767	34.184	136.072	140.111
Apobec1	0	1.01557	0.0402678	2.34689	288	261	516	574	4.162	3.624	7.582	8.275
Apol10b	0	3.45939	0.0440578	-5.46462	0	0	6	4	0	0	0.088	0.058
Aqp5	0	1.07529	0.0329687	-0.338275	33	36	68	76	0.477	0.5	0.999	1.096
Arap2	0	1.02898	0.028784	4.74684	1567	1458	2958	3101	22.647	20.244	43.467	44.704
Arhgef33	0	2.22901	0.0238401	-1.67522	10	9	43	48	0.145	0.125	0.632	0.692
Arhgef4	0	2.20418	0.0185409	1.24795	92	80	387	392	1.33	1.111	5.687	5.651
Art3	0	3.71148	0.0403598	-2.77563	2	5	45	50	0.029	0.069	0.661	0.721
Artn	0	1.2141	0.0429095	-0.240297	57	67	131	153	0.824	0.93	1.925	2.206
Asb17	0	1.61056	0.0329687	-6.27809	0	0	1	1	0	0	0.015	0.014
Ascl5	0	-1.55898	0.0329687	-6.47621	1	1	0	0	0.014	0.014	0	0
Asprv1	0	1.28913	0.0211699	-1.12305	28	31	69	74	0.405	0.43	1.014	1.067
Atf3	0	2.07968	0.017722	-2.77563	2	5	45	50	0.029	0.069	0.661	0.721
Atp10b	0	1.61056	0.0329687	-6.12529	0	0	1	1	0	0	0.015	0.014
Atp8b3	0	1.06201	0.0449055	-0.594078	40	37	74	85	0.578	0.514	1.087	1.225
AW495222	0	-2.29592	0.0238401	-6.09385	2	2	0	0	0.029	0.028	0	0
B230120H23Rik	0	1.4317	0.0139597	5.32222	1582	1563	4173	4161	22.863	21.702	61.32	59.986
Barx2	0	1.33024	0.0249168	-2.20797	8	8	21	20	0.116	0.111	0.309	0.288
BC021767	0	1.20711	0.0450753	0.481202	82	74	164	191	1.185	1.027	2.41	2.753
BC027072	0	-2.54166	0.0424469	-6.42941	2	3	0	0	0.029	0.042	0	0
BC039966	0	1.61056	0.0329687	-6.18597	0	0	1	1	0	0	0.015	0.014
Bhlhe41	0	1.78147	0.0131754	2.83389	240	249	803	851	3.469	3.457	11.8	12.268
Bmp7	0	1.10792	0.0115753	2.11713	176	182	378	381	2.544	2.527	5.555	5.493
Btg2	0	1.55928	0.0118753	5.85585	2606	2666	7433	7835	37.663	37.017	109.225	112.951
Btla	0	1.69205	0.0240315	-3.05713	5	6	18	19	0.072	0.083	0.265	0.274
C730036E19Rik	0	3.01514	0.0329687	-6.12529	0	0	3	4	0	0	0.044	0.058
Cald1	0	1.13362	0.0205513	4.8324	1560	1494	3214	3367	22.546	20.744	47.228	48.539
Calhm2	0	1.23713	0.0376808	1.22509	107	90	222	233	1.546	1.25	3.262	3.359
Calm4	0	-1.55898	0.0329687	-5.63693	1	1	0	0	0.014	0.014	0	0
Car12	0	1.90628	0.0347697	0.606516	37	54	167	166	0.535	0.75	2.454	2.393
Casp14	0	2.15807	0.0169738	0.891684	60	63	259	284	0.867	0.875	3.806	4.094
Ccdc135	0	1.51618	0.0382548	-0.237752	33	37	107	92	0.477	0.514	1.572	1.326
Ccdc17	0	1.80888	0.0488962	-1.27809	13	20	59	55	0.188	0.278	0.867	0.793
Ccdc27	0	1.61056	0.0329687	-6.27809	0	0	1	1	0	0	0.015	0.014
Ccdc80	0	1.61056	0.0329687	-6.18597	0	0	1	1	0	0	0.015	0.014
Ccdc81	0	2.96165	0.0174667	-1.3489	11	14	96	101	0.159	0.194	1.411	1.456
Ccdc88b	0	2.18249	0.0329687	0.0682004	34	42	157	185	0.491	0.583	2.307	2.667
Cct8l1	0	-1.55898	0.0329687	-6.27809	1	1	0	0	0.014	0.014	0	0
Cd109	0	1.25933	0.0261053	1.52307	185	167	411	416	2.674	2.319	6.039	5.997
Cd22	0	1.61056	0.0329687	-5.69761	0	0	1	1	0	0	0.015	0.014
Cd244	0	2.5914	0.0452177	-5.74293	0	0	2	3	0	0	0.029	0.043
Cd44	0	1.4827	0.0414523	-0.790782	13	18	42	44	0.188	0.25	0.617	0.634
Cd80	0	1.25442	0.016048	2.78962	375	408	892	944	5.42	5.665	13.108	13.609
Cdc42bpg	0	1.14065	0.0182102	6.66068	5473	5320	11740	11633	79.097	73.867	172.514	167.703
Cdhr2	0	1.96263	0.0289329	-2.14529	8	9	36	32	0.116	0.125	0.529	0.461
Cdkl1	0	1.81082	0.0385429	-2.77396	6	6	24	20	0.087	0.083	0.353	0.288
Cep170b	0	1.22886	0.0169738	6.88366	6315	6268	14740	14236	91.266	87.03	216.598	205.228
Cercam	0	1.2529	0.028963	3.74512	488	592	1260	1261	7.053	8.22	18.515	18.179
Ces2e	0	3.56606	0.0303973	-1.35076	5	4	62	53	0.072	0.056	0.911	0.764
Cgref1	0	1.59185	0.0253536	3.46801	421	516	1338	1429	6.084	7.165	19.661	20.601
Chac1	0	1.29765	0.0389114	2.54928	164	208	465	431	2.37	2.888	6.833	6.213
Chat	0	1.30235	0.031453	-2.98218	5	6	14	14	0.072	0.083	0.206	0.202
Chi3l4	0	1.61056	0.0329687	-6.67433	0	0	1	1	0	0	0.015	0.014
Chl1	0	1.84675	0.0261053	-0.709086	33	29	114	107	0.477	0.403	1.675	1.543
Chrnb4	0	2.43708	0.0329687	0.31689	39	30	194	174	0.564	0.417	2.851	2.508
Chrne	0	2.65223	0.0386725	-4.07836	1	2	11	12	0.014	0.028	0.162	0.173
Cmya5	0	1.96044	0.0329687	-2.79069	5	4	19	18	0.072	0.056	0.279	0.259
Cnga3	0	1.75319	0.0185409	1.89057	209	196	684	658	3.021	2.721	10.051	9.486
Col11a2	0	1.104	0.0190215	1.06751	159	156	337	329	2.298	2.166	4.952	4.743
Col7a1	0	1.2155	0.0199113	3.86679	764	724	1664	1729	11.042	10.053	24.452	24.926
Col9a3	0	1.00517	0.017722	2.09193	189	185	364	374	2.731	2.569	5.349	5.392
Cplx3	0	2.83295	0.0190215	-5.57625	0	0	3	3	0	0	0.044	0.043
Creb3l1	0	1.69381	0.0131754	3.00592	347	349	1079	1135	5.015	4.846	15.855	16.362
Crhr2	0	1.39819	0.0224672	-0.0321887	41	41	102	112	0.593	0.569	1.499	1.615
Cryab	0	1.74599	0.0190215	1.65457	174	168	581	548	2.515	2.333	8.538	7.9
Ctf2	0	-1.19641	0.0352989	-5.08789	3	3	1	1	0.043	0.042	0.015	0.014
Ctla4	0	-1.55898	0.0329687	-6.47621	1	1	0	0	0.014	0.014	0	0
Ctrc	0	2.34753	0.0229317	-5.84893	0	0	2	2	0	0	0.029	0.029
Cuzd1	0	1.23197	0.0264955	-3.0578	6	6	14	15	0.087	0.083	0.206	0.216
Cxcl11	0	1.61056	0.0329687	-6.27809	0	0	1	1	0	0	0.015	0.014
Cyp26b1	0	1.87559	0.0493875	-1.51437	13	13	54	43	0.188	0.181	0.794	0.62
Cyp2s1	0	-1.07473	0.0293924	4.8978	2963	3424	1503	1469	42.822	47.542	22.086	21.177
Cyp4a31	0	-1.55898	0.0329687	-6.67433	1	1	0	0	0.014	0.014	0	0
Cyp4f17	0	1.15337	0.023986	2.60389	278	303	656	615	4.018	4.207	9.64	8.866
Cyp4f40	0	1.73942	0.0410285	-3.25429	4	3	12	13	0.058	0.042	0.176	0.187
Cyth4	0	1.44013	0.0265109	-2.55286	4	4	11	12	0.058	0.056	0.162	0.173
Cyyr1	0	2.09135	0.0329687	1.22442	97	98	370	453	1.402	1.361	5.437	6.531
D030025P21Rik	0	2.51763	0.0325781	-1.39358	15	13	74	88	0.217	0.181	1.087	1.269
D630023F18Rik	0	1.07646	0.0225344	2.19681	226	228	451	491	3.266	3.166	6.627	7.078
Dcxr	0	1.04873	0.0329687	3.49067	540	632	1225	1154	7.804	8.775	18.001	16.636
Ddit3	0	1.02871	0.0155611	2.554	285	283	570	569	4.119	3.929	8.376	8.203
Ddit4	0	1.38234	0.0291094	5.91885	2818	3402	8095	7777	40.726	47.236	118.953	112.114
Ddit4l	0	1.78589	0.0221194	4.62298	1157	1035	3591	3822	16.721	14.371	52.768	55.099
Def6	0	1.10434	0.0137388	4.72317	1259	1363	2755	2781	18.195	18.925	40.484	40.091
Depdc7	0	1.467	0.0118753	4.24321	728	764	2045	2008	10.521	10.608	30.05	28.948
Dhrs2	0	1.61056	0.0329687	-6.07997	0	0	1	1	0	0	0.015	0.014
Diras2	0	1.35342	0.0329687	-0.969956	20	25	58	56	0.289	0.347	0.852	0.807
Dll1	0	2.82147	0.0259528	2.91252	195	145	1190	1145	2.818	2.013	17.487	16.506
Dnajb5	0	1.11858	0.0150475	4.00932	680	749	1520	1527	9.828	10.4	22.336	22.013
Dok1	0	1.02858	0.0180792	2.81036	314	346	646	677	4.538	4.804	9.493	9.76
Dscaml1	0	1.65661	0.0154967	0.7718	84	82	251	265	1.214	1.139	3.688	3.82
Dusp13	0	1.4723	0.0267688	-3.08177	5	5	15	14	0.072	0.069	0.22	0.202
Dusp2	0	2.14419	0.0294452	0.074766	34	27	136	130	0.491	0.375	1.998	1.874
Dzip1	0	1.15349	0.0249168	4.78826	1591	1475	3306	3387	22.994	20.48	48.58	48.827
E130003G02Rik	0	1.61056	0.0329687	-6.18597	0	0	1	1	0	0	0.015	0.014
E330034G19Rik	0	1.61056	0.0329687	-5.98785	0	0	1	1	0	0	0.015	0.014
Eef1a2	0	1.51638	0.0329687	-0.181716	21	25	69	62	0.303	0.347	1.014	0.894
Efna5	0	1.54769	0.0144976	1.10528	93	91	265	265	1.344	1.264	3.894	3.82
Egfr	0	1.27963	0.0154967	2.63183	293	285	687	692	4.235	3.957	10.095	9.976
Elane	0	-1.55898	0.0329687	-6.47621	1	1	0	0	0.014	0.014	0	0
Eng	0	1.37596	0.0223578	5.85522	2418	2248	6000	5886	34.946	31.213	88.167	84.853
Ets1	0	1.56594	0.0329687	0.833373	72	61	200	187	1.041	0.847	2.939	2.696
Evpl	0	1.42456	0.0302442	2.44283	265	301	699	796	3.83	4.179	10.272	11.475
F3	0	1.13428	0.0375529	3.51788	478	421	924	1011	6.908	5.846	13.578	14.575
F930015N05Rik	0	1.61056	0.0329687	-6.47621	0	0	1	1	0	0	0.015	0.014
Fabp12	0	-1.55898	0.0329687	-6.47621	1	1	0	0	0.014	0.014	0	0
Faim2	0	1.39786	0.0440068	-0.701039	16	22	50	49	0.231	0.305	0.735	0.706
Fam124a	0	2.01851	0.0217143	0.677512	57	49	207	216	0.824	0.68	3.042	3.114
Fam163b	0	2.89193	0.0150475	0.544893	26	25	193	185	0.376	0.347	2.836	2.667
Fam196a	0	2.00964	0.0211699	0.891928	67	74	292	269	0.968	1.027	4.291	3.878
Fam198b	0	1.27739	0.0255315	1.77408	208	188	466	476	3.006	2.61	6.848	6.862
Fam19a2	0	1.61056	0.0329687	-6.38409	0	0	1	1	0	0	0.015	0.014
Fam212b	0	1.83172	0.0221194	2.7601	303	269	1016	981	4.379	3.735	14.93	14.142
Fam214a	0	1.4296	0.0150475	2.76596	256	254	657	694	3.7	3.527	9.654	10.005
Fam83f	0	1.63976	0.0198086	-0.46506	37	34	107	112	0.535	0.472	1.572	1.615
Fat2	0	1.14491	0.0490291	1.22015	234	197	483	450	3.382	2.735	7.097	6.487
Fbxl20	0	1.03714	0.0261053	4.1957	922	859	1770	1817	13.325	11.927	26.009	26.194
Fermt1	0	1.50227	0.0144976	1.83685	144	150	416	404	2.081	2.083	6.113	5.824
Fgf6	0	-1.55898	0.0329687	-6.27809	1	1	0	0	0.014	0.014	0	0
Fgfbp3	0	2.13137	0.0490274	-0.203416	29	35	156	124	0.419	0.486	2.292	1.788
Fos	0	1.26646	0.0257421	4.21023	1144	1046	2526	2643	16.533	14.524	37.119	38.102
Fosb	0	1.41665	0.032113	2.24171	231	215	613	558	3.338	2.985	9.008	8.044
Fosl1	0	2.21078	0.0153457	2.84632	254	291	1262	1217	3.671	4.04	18.545	17.544
Foxj1	0	1.61502	0.0114284	4.09651	795	814	2423	2420	11.49	11.302	35.605	34.887
Foxl1	0	1.61056	0.0329687	-6.67433	0	0	1	1	0	0	0.015	0.014
Foxn1	0	1.98184	0.0335882	-3.34024	2	3	11	11	0.029	0.042	0.162	0.159
Frmpd1	0	1.04508	0.0329687	0.295762	65	68	127	144	0.939	0.944	1.866	2.076
Frmpd4	0	-1.55898	0.0329687	-6.47621	1	1	0	0	0.014	0.014	0	0
Fut4-ps1	0	1.61056	0.0329687	-5.72905	0	0	1	1	0	0	0.015	0.014
Fyb	0	-1.55898	0.0329687	-6.18597	1	1	0	0	0.014	0.014	0	0
Gadd45g	0	1.93762	0.0214275	1.71101	91	112	388	376	1.315	1.555	5.701	5.42
Galnt18	0	1.78356	0.0476244	-1.39064	8	12	36	33	0.116	0.167	0.529	0.476
Galnt6	0	1.06327	0.0144976	6.14988	4399	4789	9353	9495	63.576	66.494	137.438	136.881
Galntl5	0	1.61056	0.0329687	-5.98785	0	0	1	1	0	0	0.015	0.014
Gas2l2	0	1.61056	0.0329687	-6.04378	0	0	1	1	0	0	0.015	0.014
Gbp4	0	-1.28977	0.0387644	-0.198153	88	94	32	41	1.272	1.305	0.47	0.591
Gdf15	0	1.08181	0.0488341	0.717431	74	87	155	181	1.069	1.208	2.278	2.609
Gipr	0	1.02838	0.0301986	-0.42778	35	41	75	78	0.506	0.569	1.102	1.124
Glp1r	0	1.40184	0.0216922	0.786831	75	72	196	187	1.084	1	2.88	2.696
Gm10768	0	2.58525	0.0457408	-2.86788	3	2	15	19	0.043	0.028	0.22	0.274
Gm11201	0	1.61056	0.0329687	-6.27809	0	0	1	1	0	0	0.015	0.014
Gm11529	0	1.61056	0.0329687	-6.47621	0	0	1	1	0	0	0.015	0.014
Gm12409	0	-2.54166	0.0424469	-5.59013	2	3	0	0	0.029	0.042	0	0
Gm13031	0	1.61056	0.0329687	-6.67433	0	0	1	1	0	0	0.015	0.014
Gm14446	0	1.61056	0.0329687	-5.78973	0	0	1	1	0	0	0.015	0.014
Gm15008	0	-1.55898	0.0329687	-6.47621	1	1	0	0	0.014	0.014	0	0
Gm15133	0	1.61056	0.0329687	-6.47621	0	0	1	1	0	0	0.015	0.014
Gm17495	0	-1.55898	0.0329687	-5.74293	1	1	0	0	0.014	0.014	0	0
Gm17769	0	2.83295	0.0190215	-5.97249	0	0	3	3	0	0	0.044	0.043
Gm19434	0	1.61056	0.0329687	-6.47621	0	0	1	1	0	0	0.015	0.014
Gm20753	0	1.61056	0.0329687	-6.47621	0	0	1	1	0	0	0.015	0.014
Gm4827	0	-1.55898	0.0329687	-5.92717	1	1	0	0	0.014	0.014	0	0
Gm5544	0	-1.55898	0.0329687	-5.60074	1	1	0	0	0.014	0.014	0	0
Gm5868	0	-1.55898	0.0329687	-5.68225	1	1	0	0	0.014	0.014	0	0
Gm6484	0	1.61056	0.0329687	-6.27809	0	0	1	1	0	0	0.015	0.014
Gm7030	0	1.50684	0.0389832	-2.44156	7	6	20	18	0.101	0.083	0.294	0.259
Gm7104	0	1.61056	0.0329687	-6.18597	0	0	1	1	0	0	0.015	0.014
Gm7457	0	2.34753	0.0229317	-6.29197	0	0	2	2	0	0	0.029	0.029
Gm757	0	1.12561	0.0274033	-0.877627	28	27	61	58	0.405	0.375	0.896	0.836
Gm9573	0	1.61056	0.0329687	-5.80361	0	0	1	1	0	0	0.015	0.014
Gnal	0	1.20906	0.0321924	2.86317	287	254	613	613	4.148	3.527	9.008	8.837
Gne	0	1.20532	0.0118753	3.85898	700	751	1621	1666	10.117	10.428	23.82	24.017
Gpr128	0	2.83295	0.0190215	-5.33133	0	0	3	3	0	0	0.044	0.043
Gpr75	0	1.86664	0.0146427	1.46144	94	105	361	354	1.359	1.458	5.305	5.103
Gria1	0	2.34753	0.0229317	-6.29197	0	0	2	2	0	0	0.029	0.029
Gria3	0	1.53539	0.0168577	0.649825	66	71	189	203	0.954	0.986	2.777	2.926
Grxcr2	0	-1.55898	0.0329687	-6.67433	1	1	0	0	0.014	0.014	0	0
Gucy1a3	0	1.61056	0.0329687	-5.88185	0	0	1	1	0	0	0.015	0.014
Gucy2e	0	3.77178	0.0423037	-2.45158	3	5	66	52	0.043	0.069	0.97	0.75
H2-M10.4	0	2.34753	0.0229317	-4.8157	0	0	2	2	0	0	0.029	0.029
Hemt1	0	-1.55898	0.0329687	-5.84566	1	1	0	0	0.014	0.014	0	0
Hepacam	0	3.06956	0.0476201	-3.78853	2	1	17	14	0.029	0.014	0.25	0.202
Hic1	0	1.73615	0.0371645	0.654478	55	56	199	168	0.795	0.778	2.924	2.422
Hist1h1a	0	1.35369	0.0156285	0.482678	54	53	135	135	0.78	0.736	1.984	1.946
Hist1h1b	0	1.52998	0.0289691	-0.58832	30	32	83	95	0.434	0.444	1.22	1.37
Hist1h1d	0	1.29991	0.0355073	0.138752	47	61	129	132	0.679	0.847	1.896	1.903
Hist1h2an	0	1.8671	0.0479778	-2.66928	7	5	21	24	0.101	0.069	0.309	0.346
Hist1h2ba	0	1.61056	0.0329687	-6.07997	0	0	1	1	0	0	0.015	0.014
Hist1h2bm	0	1.1091	0.0490342	-0.976214	23	20	48	44	0.332	0.278	0.705	0.634
Hist1h3d	0	1.58627	0.0244131	-2.18934	9	10	30	28	0.13	0.139	0.441	0.404
Hist2h3c2	0	2.60911	0.0214414	-4.17319	1	1	8	9	0.014	0.014	0.118	0.13
Hmgcll1	0	1.14526	0.0144976	1.50709	136	136	296	296	1.966	1.888	4.35	4.267
Hoxb9	0	1.13798	0.0265137	0.0757806	51	52	116	108	0.737	0.722	1.705	1.557
Hoxc13	0	1.26465	0.0225766	1.65089	143	149	357	334	2.067	2.069	5.246	4.815
Hpcal1	0	1.80865	0.0238411	4.44823	823	798	2947	2640	11.894	11.08	43.305	38.059
Hsd3b6	0	-1.55898	0.0329687	-6.67433	1	1	0	0	0.014	0.014	0	0
Hspa1a	0	1.04019	0.0367804	1.1779	162	146	320	302	2.341	2.027	4.702	4.354
Hyal1	0	1.96559	0.0258375	2.89871	329	320	1153	1345	4.755	4.443	16.943	19.39
Ifi27l1	0	2.83295	0.0190215	-4.29247	0	0	3	3	0	0	0.044	0.043
Ifi27l2a	0	-1.55898	0.0329687	-5.1137	1	1	0	0	0.014	0.014	0	0
Igdcc4	0	2.16541	0.0114284	3.34613	381	401	1701	1748	5.506	5.568	24.995	25.199
Igtp	0	1.84356	0.0325786	-0.62422	27	37	112	114	0.39	0.514	1.646	1.643
Ikbke	0	1.18085	0.0275687	1.09441	106	96	222	228	1.532	1.333	3.262	3.287
Il16	0	1.61056	0.0329687	-6.38409	0	0	1	1	0	0	0.015	0.014
Il20ra	0	-2.29592	0.0238401	-5.60549	2	2	0	0	0.029	0.028	0	0
Il31	0	2.5914	0.0452177	-5.94105	0	0	2	3	0	0	0.029	0.043
Il5	0	1.61056	0.0329687	-6.27809	0	0	1	1	0	0	0.015	0.014
Insm1	0	1.37724	0.0150475	-0.215469	28	29	74	73	0.405	0.403	1.087	1.052
Itga2b	0	1.6609	0.017722	0.574317	54	62	183	179	0.78	0.861	2.689	2.58
Itga4	0	1.08519	0.0432782	-1.67037	12	11	23	26	0.173	0.153	0.338	0.375
Itgad	0	1.61056	0.0329687	-6.47621	0	0	1	1	0	0	0.015	0.014
Itgb2	0	2.533	0.0329687	-2.10181	9	7	44	51	0.13	0.097	0.647	0.735
Itgb4	0	1.28242	0.0144063	4.07002	918	907	2165	2196	13.267	12.594	31.814	31.658
Jag2	0	1.22061	0.0150475	4.01984	714	760	1636	1740	10.319	10.552	24.04	25.084
Jakmip3	0	1.02421	0.0405871	-3.35972	4	4	8	9	0.058	0.056	0.118	0.13
Jph2	0	1.57271	0.0250863	-0.308397	32	30	87	96	0.462	0.417	1.278	1.384
Kbtbd12	0	1.26038	0.0329687	-2.34053	10	12	27	26	0.145	0.167	0.397	0.375
Kcnb2	0	-1.55898	0.0329687	-5.78973	1	1	0	0	0.014	0.014	0	0
Kcne1l	0	1.62378	0.0457675	-3.02118	4	3	11	12	0.058	0.042	0.162	0.173
Kcne2	0	-1.55898	0.0329687	-6.67433	1	1	0	0	0.014	0.014	0	0
Kcnj15	0	4.41215	0.0221194	-5.19554	0	0	9	11	0	0	0.132	0.159
Kcnj4	0	1.378	0.016048	1.72447	139	134	346	352	2.009	1.861	5.084	5.074
Kcnv2	0	1.61056	0.0329687	-5.54481	0	0	1	1	0	0	0.015	0.014
Klhdc5	0	1.08652	0.0118753	3.48317	557	581	1164	1211	8.05	8.067	17.104	17.458
Klhdc7a	0	1.78762	0.0329687	0.799942	65	51	191	201	0.939	0.708	2.807	2.898
Klhl26	0	1.67865	0.0131754	3.42171	495	531	1633	1595	7.154	7.373	23.996	22.994
Klhl38	0	2.02154	0.0329687	-5.38311	1	1	5	6	0.014	0.014	0.073	0.086
Krt15	0	3.0172	0.0319558	-3.31468	3	2	24	22	0.043	0.028	0.353	0.317
Krt20	0	-1.16512	0.0334247	-3.47594	7	8	3	3	0.101	0.111	0.044	0.043
Krt5	0	2.50986	0.0453058	-2.30363	9	6	47	40	0.13	0.083	0.691	0.577
Ldlrap1	0	1.15853	0.0185409	4.68344	1102	1244	2569	2570	15.926	17.273	37.75	37.05
Lef1	0	-1.03678	0.0377085	2.83849	439	521	231	227	6.345	7.234	3.394	3.272
Lhx3	0	2.02742	0.0483954	-2.1981	6	8	26	33	0.087	0.111	0.382	0.476
Lmod1	0	2.1469	0.0340649	-0.16078	33	37	168	141	0.477	0.514	2.469	2.033
Lrdd	0	1.06182	0.0144976	5.3843	2114	2121	4361	4324	30.552	29.45	64.083	62.335
Lrit1	0	1.61056	0.0329687	-6.67433	0	0	1	1	0	0	0.015	0.014
Lrp2bp	0	1.79148	0.0214996	-3.85451	2	2	8	8	0.029	0.028	0.118	0.115
Lrrc3	0	1.50196	0.0301535	1.20971	85	108	268	268	1.228	1.5	3.938	3.864
Lrtm1	0	1.61056	0.0329687	-6.38409	0	0	1	1	0	0	0.015	0.014
Ltb4r1	0	2.22287	0.0236043	0.157791	50	41	205	213	0.723	0.569	3.012	3.071
Ltb4r2	0	1.97505	0.033222	0.703676	65	71	287	243	0.939	0.986	4.217	3.503
Ltbp2	0	3.5196	0.0302442	0.0824001	27	22	300	260	0.39	0.305	4.408	3.748
Mab21l3	0	1.28269	0.0476244	3.34381	431	573	1229	1154	6.229	7.956	18.06	16.636
Maf	0	1.54287	0.0369545	-2.4748	11	10	33	29	0.159	0.139	0.485	0.418
Map3k14	0	1.19625	0.0395438	1.68239	163	139	347	331	2.356	1.93	5.099	4.772
Map3k9	0	1.15424	0.0190215	4.78464	1410	1355	3029	3014	20.378	18.814	44.51	43.45
Matn1	0	1.50462	0.0329687	1.12986	74	88	212	241	1.069	1.222	3.115	3.474
Mc1r	0	1.21647	0.0329687	-2.10822	10	10	22	25	0.145	0.139	0.323	0.36
Mcam	0	1.46895	0.0115293	7.18712	6601	6681	17997	18122	95.399	92.764	264.458	261.249
Mdga1	0	1.16981	0.0216998	3.30436	452	427	950	992	6.532	5.929	13.96	14.301
Mdm2	0	1.04835	0.0261053	7.7087	11628	10925	22437	23366	168.051	151.692	329.702	336.848
Mesp2	0	1.29045	0.0192867	-0.17048	34	37	83	89	0.491	0.514	1.22	1.283
Mfsd7c	0	1.22371	0.0185409	1.88213	157	155	347	370	2.269	2.152	5.099	5.334
Mgat5b	0	1.05965	0.0228488	3.02385	394	407	846	796	5.694	5.651	12.432	11.475
Mir1192	0	1.25116	0.0329687	-3.18363	5	6	13	14	0.072	0.083	0.191	0.202
Mir1907	0	-1.55898	0.0329687	-6.18597	1	1	0	0	0.014	0.014	0	0
Mir191	0	1.61056	0.0329687	-6.27809	0	0	1	1	0	0	0.015	0.014
Mir1b	0	-1.55898	0.0329687	-5.45269	1	1	0	0	0.014	0.014	0	0
Mir3076	0	1.61056	0.0329687	-6.27809	0	0	1	1	0	0	0.015	0.014
Mir3097	0	1.61056	0.0329687	-6.67433	0	0	1	1	0	0	0.015	0.014
Mir370	0	1.61056	0.0329687	-6.67433	0	0	1	1	0	0	0.015	0.014
Mir5115	0	-1.55898	0.0329687	-6.47621	1	1	0	0	0.014	0.014	0	0
Mlkl	0	1.07024	0.0498194	-0.688589	26	34	62	62	0.376	0.472	0.911	0.894
Mmp15	0	1.15908	0.0483954	2.65743	242	320	596	629	3.497	4.443	8.758	9.068
Ms4a10	0	2.16846	0.0165444	-0.554069	25	23	108	107	0.361	0.319	1.587	1.543
Mst1	0	1.55603	0.0442961	0.764915	109	83	266	284	1.575	1.152	3.909	4.094
Mup6	0	1.17586	0.0361265	1.40886	141	176	359	343	2.038	2.444	5.275	4.945
Mybpc2	0	1.27811	0.0467308	0.945376	118	94	251	251	1.705	1.305	3.688	3.618
Myt1	0	3.19259	0.0221194	-3.36583	1	1	12	14	0.014	0.014	0.176	0.202
Nat6	0	1.37904	0.0144976	3.6097	590	616	1565	1518	8.527	8.553	22.997	21.884
Ncr1	0	-1.55898	0.0329687	-6.47621	1	1	0	0	0.014	0.014	0	0
Nepn	0	1.61056	0.0329687	-6.47621	0	0	1	1	0	0	0.015	0.014
Neu3	0	1.05939	0.0466298	1.51211	143	131	261	301	2.067	1.819	3.835	4.339
Neurod1	0	1.81389	0.0185409	2.18964	202	183	655	674	2.919	2.541	9.625	9.716
Nipal4	0	2.52486	0.0192867	0.629122	42	37	231	219	0.607	0.514	3.394	3.157
Nkain2	0	2.34753	0.0229317	-6.49009	0	0	2	2	0	0	0.029	0.029
Nkx2-2as	0	1.61056	0.0329687	-6.67433	0	0	1	1	0	0	0.015	0.014
Nkx2-9	0	2.60973	0.0114284	1.77155	95	101	590	590	1.373	1.402	8.67	8.506
Nlrc5	0	2.47665	0.0144211	0.0279827	28	27	154	151	0.405	0.375	2.263	2.177
Notch3	0	1.07113	0.0150475	5.83513	3465	3512	7292	7110	50.077	48.763	107.153	102.499
Npnt	0	1.21356	0.0238411	1.7943	132	148	306	333	1.908	2.055	4.497	4.801
Npr2	0	1.06842	0.0459778	-0.67465	22	25	52	46	0.318	0.347	0.764	0.663
Npsr1	0	-1.55898	0.0329687	-6.27809	1	1	0	0	0.014	0.014	0	0
Nr1h4	0	1.61056	0.0329687	-6.47621	0	0	1	1	0	0	0.015	0.014
Nr3c1	0	1.275	0.0251162	4.89097	1377	1276	3045	3258	19.901	17.717	44.745	46.968
Ntng1	0	1.61056	0.0329687	-6.47621	0	0	1	1	0	0	0.015	0.014
Nuggc	0	1.22281	0.0440839	-1.99762	7	6	16	15	0.101	0.083	0.235	0.216
Obox6	0	-1.01307	0.0118753	-0.326154	276	286	135	138	3.989	3.971	1.984	1.989
Olfr1130	0	-1.55898	0.0329687	-6.67433	1	1	0	0	0.014	0.014	0	0
Olfr1410	0	-1.55898	0.0329687	-6.27809	1	1	0	0	0.014	0.014	0	0
Olfr193	0	-1.55898	0.0329687	-6.47621	1	1	0	0	0.014	0.014	0	0
Olfr196	0	1.61056	0.0329687	-6.47621	0	0	1	1	0	0	0.015	0.014
Olfr329-ps	0	-1.55898	0.0329687	-6.07997	1	1	0	0	0.014	0.014	0	0
Olfr564	0	1.61056	0.0329687	-6.67433	0	0	1	1	0	0	0.015	0.014
Osbpl5	0	1.2301	0.0198086	0.8389	70	77	164	176	1.012	1.069	2.41	2.537
P2rx7	0	1.377	0.0139597	4.33638	910	902	2270	2354	13.152	12.524	33.357	33.936
Palmd	0	1.61056	0.0329687	-6.47621	0	0	1	1	0	0	0.015	0.014
Parp10	0	1.6784	0.0289329	-0.199972	55	48	155	170	0.795	0.666	2.278	2.451
Pcdhb1	0	1.61056	0.0329687	-5.77437	0	0	1	1	0	0	0.015	0.014
Pcdhb17	0	-2.96024	0.0365968	-5.54481	4	3	0	0	0.058	0.042	0	0
Pcdhb18	0	-2.96497	0.0311412	-5.83505	3	4	0	0	0.043	0.056	0	0
Pcdhb5	0	-1.55898	0.0329687	-6.38409	1	1	0	0	0.014	0.014	0	0
Pcdhga5	0	1.3532	0.0329687	-2.48176	4	5	12	12	0.058	0.069	0.176	0.173
Pde7b	0	1.61056	0.0329687	-6.67433	0	0	1	1	0	0	0.015	0.014
Pdrg1	0	1.0898	0.0114284	5.25482	1745	1796	3694	3710	25.219	24.937	54.282	53.484
Pdzrn3	0	1.13326	0.0446811	0.413216	59	71	148	133	0.853	0.986	2.175	1.917
Perp	0	1.0126	0.017722	6.3176	4369	4786	8836	9299	63.142	66.453	129.841	134.056
Pgf	0	2.83139	0.0250863	-1.63857	7	8	59	52	0.101	0.111	0.867	0.75
Phlda3	0	1.10596	0.0216922	6.84365	5872	6682	13261	13235	84.864	92.778	194.865	190.798
Pid1	0	1.47011	0.0150475	4.52086	911	1024	2594	2668	13.166	14.218	38.118	38.462
Pkp1	0	1.23708	0.0491256	-2.25064	11	14	31	28	0.159	0.194	0.456	0.404
Pla2g2f	0	2.70682	0.0329687	-1.54467	8	13	65	72	0.116	0.181	0.955	1.038
Plch2	0	1.64929	0.033722	0.764998	92	73	246	260	1.33	1.014	3.615	3.748
Plek2	0	1.12885	0.0248509	1.34703	135	138	304	284	1.951	1.916	4.467	4.094
Plekha6	0	1.11603	0.0144976	2.80116	339	370	748	762	4.899	5.137	10.992	10.985
Plekhg6	0	1.70307	0.0282552	1.24464	124	112	394	362	1.792	1.555	5.79	5.219
Plk2	0	1.48353	0.0154967	5.94165	3309	3197	8802	9067	47.823	44.39	129.342	130.711
Plxdc2	0	1.07464	0.0169738	2.72322	300	327	632	666	4.336	4.54	9.287	9.601
Pm20d1	0	1.33667	0.0162243	2.99523	369	410	944	989	5.333	5.693	13.872	14.258
Pnmt	0	-1.19641	0.0352989	-4.32122	3	3	1	1	0.043	0.042	0.015	0.014
Podn	0	3.5309	0.017722	-0.574136	16	14	167	183	0.231	0.194	2.454	2.638
Pou4f3	0	2.7404	0.0225344	-1.27395	11	14	80	89	0.159	0.194	1.176	1.283
Ppard	0	1.01345	0.0114284	4.93817	1504	1592	3054	3085	21.736	22.105	44.877	44.474
Ppl	0	1.33234	0.0329687	3.63046	636	570	1418	1562	9.192	7.914	20.837	22.518
Ppp1r13l	0	1.2221	0.0162644	3.67531	657	709	1590	1541	9.495	9.844	23.364	22.215
Ppyr1	0	1.61094	0.0191132	-2.2601	5	5	16	16	0.072	0.069	0.235	0.231
Prdm14	0	-1.19639	0.0114284	4.80052	2868	3030	1253	1274	41.449	42.071	18.412	18.366
Prhoxnb	0	3.01514	0.0329687	-5.54481	0	0	3	4	0	0	0.044	0.058
Prr15l	0	2.76449	0.0199113	0.41912	51	43	323	307	0.737	0.597	4.746	4.426
Prrxl1	0	1.61056	0.0329687	-6.67433	0	0	1	1	0	0	0.015	0.014
Prss34	0	4.32094	0.0190215	-3.95896	1	1	27	31	0.014	0.014	0.397	0.447
Prss56	0	1.93198	0.0220607	-0.765708	26	31	111	105	0.376	0.43	1.631	1.514
Psapl1	0	1.61056	0.0329687	-6.67433	0	0	1	1	0	0	0.015	0.014
Psd2	0	1.70028	0.0308555	0.525571	53	70	193	199	0.766	0.972	2.836	2.869
Psg19	0	1.61056	0.0329687	-6.09385	0	0	1	1	0	0	0.015	0.014
Ptf1a	0	1.61056	0.0329687	-5.43881	0	0	1	1	0	0	0.015	0.014
Ptpdc1	0	1.46271	0.0115753	1.69585	118	120	319	327	1.705	1.666	4.688	4.714
Ptpn14	0	1.47835	0.0163946	7.03895	6442	6237	17496	17203	93.102	86.6	257.096	248.001
Ptpn7	0	1.70915	0.0163539	1.24377	111	107	341	361	1.604	1.486	5.011	5.204
Ptpre	0	1.49001	0.0203613	-0.563231	27	25	72	73	0.39	0.347	1.058	1.052
Ptprv	0	2.27869	0.0165393	3.39623	403	362	1809	1832	5.824	5.026	26.582	26.41
Pvalb	0	1.61056	0.0329687	-6.67433	0	0	1	1	0	0	0.015	0.014
Pvrl4	0	2.81504	0.0131754	2.23313	173	163	1140	1186	2.5	2.263	16.752	17.098
Pyhin1	0	-1.55898	0.0329687	-6.67433	1	1	0	0	0.014	0.014	0	0
Rab17	0	1.12448	0.0251162	1.2575	120	111	244	251	1.734	1.541	3.585	3.618
Rap2a	0	1.20331	0.0115753	4.60936	1155	1170	2597	2663	16.692	16.245	38.162	38.39
Rap2b	0	1.0562	0.0190215	5.46159	2203	2147	4343	4543	31.838	29.811	63.819	65.493
Rasd1	0	1.31142	0.0412563	-0.136284	44	37	94	104	0.636	0.514	1.381	1.499
Rasl11a	0	1.15145	0.0213831	2.47134	255	258	576	545	3.685	3.582	8.464	7.857
Rassf10	0	1.17909	0.0265117	1.3156	129	140	284	316	1.864	1.944	4.173	4.556
Rb1	0	1.14063	0.0267688	4.39491	1036	951	2112	2186	14.973	13.204	31.035	31.514
Rdh8	0	-1.55898	0.0329687	-6.47621	1	1	0	0	0.014	0.014	0	0
Retnlg	0	1.61056	0.0329687	-6.67433	0	0	1	1	0	0	0.015	0.014
Rgs4	0	3.01333	0.0329687	-5.48413	0	0	4	3	0	0	0.059	0.043
Rgs5	0	1.61056	0.0329687	-6.47621	0	0	1	1	0	0	0.015	0.014
Rhbg	0	1.32627	0.017722	1.39093	100	106	260	249	1.445	1.472	3.821	3.59
Rhox4e	0	2.34753	0.0229317	-5.55869	0	0	2	2	0	0	0.029	0.029
Rmst	0	1.61056	0.0329687	-6.67433	0	0	1	1	0	0	0.015	0.014
Rnu12	0	3.34102	0.0258375	-4.94571	0	0	4	5	0	0	0.059	0.072
Robo3	0	1.12356	0.01955	-0.377793	37	41	82	86	0.535	0.569	1.205	1.24
Rpl26	0	-1.55898	0.0329687	-6.47621	1	1	0	0	0.014	0.014	0	0
Rprm	0	1.12933	0.0383567	1.6025	124	148	275	310	1.792	2.055	4.041	4.469
Rtkn	0	1.46557	0.0131754	4.09209	908	995	2575	2586	13.123	13.815	37.839	37.28
Sbp	0	1.61056	0.0329687	-5.66142	0	0	1	1	0	0	0.015	0.014
Sbsn	0	1.40271	0.0150475	1.10286	102	103	270	264	1.474	1.43	3.968	3.806
Scn1b	0	1.45143	0.0118753	2.85195	351	382	975	995	5.073	5.304	14.327	14.344
Scn3b	0	2.21404	0.0139597	3.21603	313	343	1448	1545	4.524	4.762	21.278	22.273
Scn4b	0	2.20236	0.0307124	-0.986751	18	21	96	84	0.26	0.292	1.411	1.211
Sec14l3	0	3.00243	0.0329687	-2.79629	5	5	47	39	0.072	0.069	0.691	0.562
Sec14l5	0	3.11055	0.0251162	0.318596	25	24	195	229	0.361	0.333	2.865	3.301
Serpinb9d	0	-2.29592	0.0238401	-6.09385	2	2	0	0	0.029	0.028	0	0
Serpine2	0	1.0019	0.0139597	4.15737	789	838	1609	1592	11.403	11.635	23.644	22.951
Serpine3	0	1.61056	0.0329687	-6.07997	0	0	1	1	0	0	0.015	0.014
Sh3rf3	0	1.34248	0.0228488	0.00526253	38	35	91	92	0.549	0.486	1.337	1.326
Shisa4	0	1.53536	0.0404694	1.07426	86	95	281	238	1.243	1.319	4.129	3.431
Shpk	0	1.49573	0.0357989	0.802902	71	73	183	219	1.026	1.014	2.689	3.157
Sirpa	0	1.22298	0.0150475	2.97789	373	401	863	913	5.391	5.568	12.681	13.162
Slc10a2	0	-2.29592	0.0238401	-5.60549	2	2	0	0	0.029	0.028	0	0
Slc18a3	0	1.34786	0.0365508	0.179072	38	50	108	112	0.549	0.694	1.587	1.615
Slc1a1	0	1.30636	0.0218466	1.73193	163	151	375	388	2.356	2.097	5.51	5.593
Slc24a1	0	1.55935	0.0420049	0.199983	48	47	125	153	0.694	0.653	1.837	2.206
Slc25a42	0	1.62494	0.0185409	3.19859	371	435	1200	1239	5.362	6.04	17.633	17.862
Slc27a3	0	1.10234	0.0191132	4.51857	1033	1167	2316	2319	14.929	16.204	34.033	33.431
Slc34a3	0	1.69662	0.0253536	0.624032	58	58	195	177	0.838	0.805	2.865	2.552
Slc35d1	0	1.11466	0.0326592	3.76368	743	682	1455	1574	10.738	9.469	21.381	22.691
Slc37a2	0	1.3403	0.0150475	1.83045	161	175	423	414	2.327	2.43	6.216	5.968
Slc4a11	0	1.60252	0.0118753	5.20377	1630	1648	4934	4846	23.557	22.882	72.503	69.861
Slco4a1	0	1.24557	0.0163539	4.08123	824	838	1973	1900	11.909	11.635	28.992	27.391
Snai3	0	1.04953	0.0329687	2.59258	220	244	446	499	3.179	3.388	6.554	7.194
Sowahb	0	1.45843	0.0190215	1.79195	148	166	409	440	2.139	2.305	6.01	6.343
Sp9	0	2.58817	0.0381475	-1.62277	9	7	54	45	0.13	0.097	0.794	0.649
Spata32	0	1.61056	0.0329687	-6.18597	0	0	1	1	0	0	0.015	0.014
Speer4d	0	-1.55898	0.0329687	-5.98785	1	1	0	0	0.014	0.014	0	0
Spon2	0	1.39979	0.0463699	-1.00944	16	21	51	46	0.231	0.292	0.749	0.663
Spsb1	0	1.07582	0.0329687	3.58399	816	728	1593	1597	11.793	10.108	23.408	23.023
Ssc5d	0	1.99708	0.0144211	0.754936	71	78	297	290	1.026	1.083	4.364	4.181
Stat1	0	1.32294	0.0139597	3.91064	652	664	1575	1661	9.423	9.22	23.144	23.945
Stox1	0	1.59199	0.0266089	-2.34263	9	11	31	30	0.13	0.153	0.456	0.432
Svop	0	2.4115	0.0190215	0.546792	59	75	353	348	0.853	1.041	5.187	5.017
Synm	0	2.39435	0.0146427	2.59137	171	159	833	873	2.471	2.208	12.241	12.585
Syt10	0	3.01333	0.0329687	-6.12529	0	0	4	3	0	0	0.059	0.043
Syt15	0	2.74518	0.046372	-3.58707	1	1	11	8	0.014	0.014	0.162	0.115
Sytl1	0	1.82887	0.0156285	1.59318	185	173	621	629	2.674	2.402	9.125	9.068
Tap1	0	2.86872	0.0167497	2.08064	113	143	924	910	1.633	1.986	13.578	13.119
Tas1r1	0	2.12628	0.0329687	1.21444	84	115	398	452	1.214	1.597	5.848	6.516
Tas2r139	0	-1.55898	0.0329687	-6.47621	1	1	0	0	0.014	0.014	0	0
Tbc1d8	0	1.57399	0.0139597	3.48417	487	493	1452	1416	7.038	6.845	21.337	20.413
Tbx15	0	-1.13354	0.0192674	-1.02009	52	52	23	23	0.752	0.722	0.338	0.332
Tbx4	0	3.24836	0.0324175	-0.370168	10	16	129	117	0.145	0.222	1.896	1.687
Tbxa2r	0	2.53931	0.0314353	0.0552677	31	29	187	161	0.448	0.403	2.748	2.321
Tcf21	0	2.5914	0.0452177	-6.23129	0	0	2	3	0	0	0.029	0.043
Tcp10a	0	3.01514	0.0329687	-5.68225	0	0	3	4	0	0	0.044	0.058
Tec	0	1.9386	0.0217143	0.847831	67	71	273	250	0.968	0.986	4.012	3.604
Tfap2e	0	1.43086	0.0422823	-1.61852	16	14	43	38	0.231	0.194	0.632	0.548
Tff2	0	1.61056	0.0329687	-6.03317	0	0	1	1	0	0	0.015	0.014
Tgfbr3	0	1.51343	0.0190215	1.94563	126	124	337	366	1.821	1.722	4.952	5.276
Tgm6	0	1.61056	0.0329687	-5.78973	0	0	1	1	0	0	0.015	0.014
Themis3	0	2.91082	0.0221194	-2.98752	2	2	19	17	0.029	0.028	0.279	0.245
Tmem176a	0	-1.55898	0.0329687	-6.32341	1	1	0	0	0.014	0.014	0	0
Tmem19	0	1.15152	0.0114284	4.88576	1376	1441	3024	3124	19.886	20.008	44.436	45.036
Tmem229a	0	1.39015	0.0329687	0.605736	55	53	130	150	0.795	0.736	1.91	2.162
Tmprss13	0	1.95621	0.0306437	-1.50883	16	21	68	75	0.231	0.292	0.999	1.081
Tmprss6	0	2.96527	0.0168651	-1.58529	7	6	53	53	0.101	0.083	0.779	0.764
Tnfaip6	0	2.25812	0.0208542	-0.357967	28	24	120	127	0.405	0.333	1.763	1.831
Tnfrsf14	0	1.61056	0.0329687	-6.47621	0	0	1	1	0	0	0.015	0.014
Tnfrsf19	0	1.30798	0.0192674	1.98045	133	146	327	353	1.922	2.027	4.805	5.089
Trib2	0	1.17003	0.0329687	2.1177	200	222	437	498	2.89	3.082	6.422	7.179
Trim43c	0	1.61056	0.0329687	-6.38409	0	0	1	1	0	0	0.015	0.014
Trim7	0	1.31327	0.0302442	0.410598	69	85	189	187	0.997	1.18	2.777	2.696
Trp53inp1	0	1.12021	0.0399126	7.97852	14683	12750	28698	29736	212.203	177.031	421.705	428.679
Trp73	0	2.45881	0.0114284	4.16015	687	693	3746	3710	9.929	9.622	55.046	53.484
Trpm2	0	2.10323	0.0192674	-2.57683	4	4	19	18	0.058	0.056	0.279	0.259
Trpv6	0	1.61056	0.0329687	-6.47621	0	0	1	1	0	0	0.015	0.014
Ttc24	0	1.61056	0.0329687	-6.07997	0	0	1	1	0	0	0.015	0.014
Ttc28	0	1.48745	0.025375	2.25127	202	181	536	518	2.919	2.513	7.876	7.468
Ttll6	0	1.27507	0.0472399	0.670036	97	79	199	218	1.402	1.097	2.924	3.143
Ttll9	0	1.60306	0.0311047	-0.404371	30	38	98	106	0.434	0.528	1.44	1.528
Unc45b	0	2.68739	0.0357627	0.466734	37	23	185	188	0.535	0.319	2.718	2.71
Vcam1	0	-1.55898	0.0329687	-5.92717	1	1	0	0	0.014	0.014	0	0
Vmn2r92	0	-1.55898	0.0329687	-6.67433	1	1	0	0	0.014	0.014	0	0
Vopp1	0	1.84648	0.0329687	1.85552	87	119	375	349	1.257	1.652	5.51	5.031
Vstm4	0	1.75639	0.0399126	-4.38645	1	1	4	5	0.014	0.014	0.059	0.072
Wfdc3	0	2.5914	0.0452177	-5.59013	0	0	2	3	0	0	0.029	0.043
Wnt10a	0	1.4525	0.0329687	0.247749	69	81	188	217	0.997	1.125	2.763	3.128
Wnt3	0	3.19139	0.0228488	-0.352014	15	20	151	169	0.217	0.278	2.219	2.436
Wnt3a	0	1.06269	0.0443249	-0.332082	29	27	54	62	0.419	0.375	0.794	0.894
Wnt4	0	1.2931	0.041727	0.701832	67	86	191	177	0.968	1.194	2.807	2.552
Wnt6	0	1.02699	0.0198307	1.94926	215	226	452	432	3.107	3.138	6.642	6.228
Wnt8a	0	1.3083	0.0295269	-1.99553	11	11	26	29	0.159	0.153	0.382	0.418
Wnt9a	0	2.36481	0.0345781	0.170519	29	41	189	166	0.419	0.569	2.777	2.393
Wscd1	0	1.02566	0.0169738	2.61428	338	374	702	722	4.885	5.193	10.316	10.408
Zc3h12d	0	1.55852	0.0334247	-3.52178	3	4	11	11	0.043	0.056	0.162	0.159
Zdhhc25	0	1.61056	0.0329687	-6.18597	0	0	1	1	0	0	0.015	0.014
Zfp365	0	1.81966	0.00893788	5.86303	2323	2421	8134	8317	33.573	33.615	119.526	119.899
Zfp750	0	2.09555	0.0137388	2.62893	262	251	1075	1080	3.786	3.485	15.797	15.569
Zfp831	0	-1.55898	0.0329687	-6.38409	1	1	0	0	0.014	0.014	0	0
Zfpm1	0	1.01777	0.0299541	2.62782	231	262	504	477	3.338	3.638	7.406	6.877
