# Supplementary material for: Nuclear transporter Importin-13 plays a key role in the oxidative stress transcriptional response
Source: Nat Commun. 2021 Oct 8;12:5904. doi: 10.1038/s41467-021-26125-x (PMC8501021; doi:10.1038/s41467-021-26125-x)
Supplement: Supplementary file 6 — Supplementary Data 3 [file 41467_2021_26125_MOESM6_ESM.xlsx]

## Sheet: DEGs for KO ST vs KO NS
Supplementary Data 3: DEGs for KO ST relative to KO NS (IPO13-/- + H2O2 relative to IPO13-/- NS)
Gene ID	KONS	KOST	FDR	AveExpr	KONS-rep1	KONS-rep2	KO-ST-rep1	KO-ST-rep2	KO-NS1 CPM	KO-NS2 CPM	KO-ST1 CPM	KO-ST2 CPM
2001-03-01	0	2.70421	0.00971722	-3.67014	1	1	8	9	0.014	0.017	0.124	0.146
1700001P01Rik	0	1.33024	0.0219877	-1.15923	18	15	44	34	0.244	0.248	0.684	0.551
1700003E16Rik	0	2.03485	0.00859807	-1.54729	9	12	40	40	0.122	0.199	0.621	0.648
1700003M07Rik	0	2.04424	0.000375694	0.517226	33	31	122	123	0.447	0.513	1.895	1.994
1700007K13Rik	0	1.97625	7.66306e-05	4.39079	831	622	2602	2642	11.262	10.298	40.421	42.831
1700019O17Rik	0	2.16231	0.0270616	-3.72259	2	2	8	12	0.027	0.033	0.124	0.195
1700110K17Rik	0	2.35247	0.0445337	-2.57881	2	3	11	16	0.027	0.05	0.171	0.259
1700111N16Rik	0	-2.19799	0.0307717	-4.90365	2	2	0	0	0.027	0.033	0	0
1810020O05Rik	0	1.62449	0.00832926	-3.60035	3	2	9	7	0.041	0.033	0.14	0.113
2510003D18Rik	0	-2.64775	0.0281524	-5.34669	4	2	0	0	0.054	0.033	0	0
2900052N01Rik	0	2.43695	0.0233259	-5.24893	0	0	2	2	0	0	0.031	0.032
4833428L15Rik	0	1.70784	0.0463995	-4.58812	1	1	4	4	0.014	0.017	0.062	0.065
4930555G01Rik	0	-2.19799	0.0107047	-5.20925	2	2	0	0	0.027	0.033	0	0
4931408D14Rik	0	1.9147	0.00852509	-3.51446	3	2	12	8	0.041	0.033	0.186	0.13
4931428L18Rik	0	-2.19799	0.0315507	-5.18826	2	2	0	0	0.027	0.033	0	0
4931431C16Rik	0	2.85491	0.00716753	-5.98785	0	0	2	4	0	0	0.031	0.065
4933413G19Rik	0	1.97714	0.00608064	-3.87238	1	1	6	4	0.014	0.017	0.093	0.065
5430401F13Rik	0	1.6068	0.00300684	-4.74669	2	2	7	6	0.027	0.033	0.109	0.097
5430421N21Rik	0	2.68303	0.00218239	-6.03317	0	0	3	2	0	0	0.047	0.032
5830418P13Rik	0	1.57853	0.00185451	0.221198	38	35	99	103	0.515	0.579	1.538	1.67
9230114K14Rik	0	1.19282	0.00225081	2.04555	213	162	438	353	2.887	2.682	6.804	5.723
9530053A07Rik	0	2.25147	0.00210422	0.791125	52	54	206	263	0.705	0.894	3.2	4.264
A330050F15Rik	0	3.2849	0.000522131	-5.18001	0	0	4	4	0	0	0.062	0.065
Abcc6	0	1.69232	0.0182215	-3.88232	2	2	6	8	0.027	0.033	0.093	0.13
Abhd4	0	1.00022	6.82822e-05	6.1989	3758	3114	6313	6320	50.929	51.558	98.07	102.458
Acot6	0	1.31979	0.0457201	-1.82771	8	8	18	20	0.108	0.132	0.28	0.324
Acpt	0	2.86695	0.00507597	-6.38409	0	0	4	2	0	0	0.062	0.032
Adam8	0	1.15384	0.00161148	1.61363	139	98	249	235	1.884	1.623	3.868	3.81
Adamts13	0	2.85491	0.00715697	-6.38409	0	0	2	4	0	0	0.031	0.065
Adamts7	0	1.02754	0.0039968	2.87805	379	302	624	653	5.136	5	9.694	10.586
Adc	0	1.21025	0.00591878	2.36589	203	183	376	450	2.751	3.03	5.841	7.295
Add2	0	1.13876	0.0240662	-1.6645	19	22	41	42	0.257	0.364	0.637	0.681
Adrb2	0	1.84281	0.00027583	1.70764	120	107	386	364	1.626	1.772	5.996	5.901
Agtr1b	0	4.70641	0.015788	-3.8063	1	0	19	23	0.014	0	0.295	0.373
Ahrr	0	1.219	0.00401826	0.778691	106	96	244	191	1.437	1.589	3.79	3.096
Alb	0	3.10627	0.00491757	-5.63693	0	0	4	3	0	0	0.062	0.049
Alox5	0	1.58638	0.0276079	-0.0799292	24	33	86	69	0.325	0.546	1.336	1.119
Amer3	0	2.45916	0.0183018	-4.69165	1	0	4	4	0.014	0	0.062	0.065
Angpt2	0	1.53666	0.0111023	-1.45308	13	15	34	42	0.176	0.248	0.528	0.681
Angptl2	0	1.3438	0.0141688	0.963875	74	83	156	213	1.003	1.374	2.423	3.453
Ankle1	0	-1.05758	0.00657678	2.71647	739	479	269	263	10.015	7.931	4.179	4.264
Ankrd34a	0	-1.01717	0.00266418	0.665055	125	112	56	51	1.694	1.854	0.87	0.827
Anks1b	0	1.50879	0.0361227	-0.283147	46	22	88	85	0.623	0.364	1.367	1.378
Ano3	0	1.48212	0.000229853	2.91936	338	235	743	723	4.581	3.891	11.542	11.721
Anxa8	0	1.62967	7.18379e-05	2.67042	185	170	517	493	2.507	2.815	8.031	7.992
Aoc3	0	-1.13407	0.00414653	0.793118	171	148	70	63	2.317	2.45	1.087	1.021
Aox4	0	1.09924	0.0103714	-0.0279886	67	50	120	111	0.908	0.828	1.864	1.8
Apaf1	0	1.86081	5.95506e-05	6.04062	2512	1911	7447	7276	34.043	31.64	115.686	117.957
Apba1	0	1.28385	0.0253313	-1.31758	20	15	36	44	0.271	0.248	0.559	0.713
Apobec1	0	1.00583	0.00134253	2.34689	244	201	412	410	3.307	3.328	6.4	6.647
Apol10b	0	3.10099	0.00364902	-5.46462	0	0	3	4	0	0	0.047	0.065
Apol8	0	1.38612	0.00449736	0.846365	88	52	172	161	1.193	0.861	2.672	2.61
Aqp8	0	1.83076	0.00936292	-1.60664	7	12	30	31	0.095	0.199	0.466	0.503
Arap2	0	1.30666	0.000526703	4.74684	1201	839	2365	2246	16.276	13.891	36.739	36.412
Arhgef33	0	2.17123	0.00149555	-1.67522	13	7	41	43	0.176	0.116	0.637	0.697
Arhgef4	0	1.666	0.000498722	1.24795	89	73	229	246	1.206	1.209	3.557	3.988
Art3	0	3.94167	0.00296543	-2.77563	1	2	25	28	0.014	0.033	0.388	0.454
Artn	0	1.28811	0.00499526	-0.240297	23	22	52	50	0.312	0.364	0.808	0.811
Asgr1	0	1.60811	0.0238117	-4.85856	2	1	5	5	0.027	0.017	0.078	0.081
Astl	0	2.93064	0.0058811	-3.39446	2	2	17	17	0.027	0.033	0.264	0.276
Atf3	0	1.63044	0.000239764	2.35649	210	175	536	562	2.846	2.897	8.327	9.111
AY512931	0	-1.05687	0.0149009	-1.28869	47	40	21	17	0.637	0.662	0.326	0.276
B230120H23Rik	0	1.41779	7.63667e-05	5.32222	2077	1552	4519	4362	28.148	25.696	70.201	70.716
Baiap2	0	1.04528	7.00753e-05	6.27378	3357	2923	6188	5740	45.495	48.396	96.128	93.056
Bbc3	0	1.10774	0.000187771	4.98148	1434	1266	2722	2629	19.434	20.961	42.285	42.621
BC021767	0	1.45946	0.00252204	0.481202	47	46	115	121	0.637	0.762	1.786	1.962
BC049762	0	1.12326	0.0496631	-3.71041	4	4	9	8	0.054	0.066	0.14	0.13
Bdkrb1	0	2.43695	0.00157034	-5.51337	0	0	2	2	0	0	0.031	0.032
Bdkrb2	0	2.38517	0.000357994	0.361865	37	25	159	141	0.501	0.414	2.47	2.286
Bhlhe40	0	1.42715	1.56268e-05	5.57517	2108	1677	4749	4596	28.568	27.766	73.774	74.509
Bhlhe41	0	2.72618	6.82822e-05	2.83389	235	180	1356	1174	3.185	2.98	21.065	19.033
Bmp7	0	1.25068	6.82822e-05	2.11713	247	194	485	480	3.347	3.212	7.534	7.782
Btg1	0	1.256	0.000278657	5.80226	2524	2062	5400	4683	34.206	34.14	83.887	75.92
Btg2	0	1.77939	4.16554e-05	5.85585	2044	1763	6268	5758	27.701	29.19	97.371	93.347
C1rb	0	3.25892	0.00966284	-4.39125	1	0	6	9	0.014	0	0.093	0.146
C330013E15Rik	0	-1.14187	0.0166598	-2.53863	21	14	8	6	0.285	0.232	0.124	0.097
C4b	0	2.96614	0.00531828	-2.14439	5	7	40	51	0.068	0.116	0.621	0.827
Cald1	0	1.17188	0.000232435	4.8324	1221	1054	2334	2380	16.547	17.451	36.258	38.584
Calhm2	0	1.26987	0.00364902	1.22509	107	114	234	254	1.45	1.887	3.635	4.118
Caly	0	1.34097	0.00247938	-1.80119	17	11	33	33	0.23	0.182	0.513	0.535
Car12	0	1.60828	0.00341361	0.606516	75	68	182	223	1.016	1.126	2.827	3.615
Casp14	0	1.95463	0.000922937	0.891684	66	60	209	244	0.894	0.993	3.247	3.956
Catsper3	0	-2.87557	0.0270811	-5.57625	4	3	0	0	0.054	0.05	0	0
Cbfa2t3	0	1.27482	0.00303642	-0.717616	36	29	70	76	0.488	0.48	1.087	1.232
Cbln2	0	1.88677	0.0179526	-1.97816	7	10	26	33	0.095	0.166	0.404	0.535
Cbln4	0	1.41402	0.000262151	0.525365	94	76	222	196	1.274	1.258	3.449	3.178
Ccdc135	0	1.46711	0.00126153	-0.237752	39	29	89	85	0.529	0.48	1.383	1.378
Ccdc81	0	2.704	0.000520373	-1.3489	7	8	47	47	0.095	0.132	0.73	0.762
Cd109	0	1.86718	0.00101289	1.52307	88	63	238	271	1.193	1.043	3.697	4.393
Cd28	0	-2.17374	0.00687495	-3.83715	9	9	1	2	0.122	0.149	0.016	0.032
Cd3d	0	-1.55103	0.0279116	-3.65802	11	7	2	3	0.149	0.116	0.031	0.049
Cd44	0	1.44508	0.00321866	-0.790782	35	37	85	96	0.474	0.613	1.32	1.556
Cd80	0	1.62979	5.95506e-05	2.78962	232	195	622	594	3.144	3.229	9.663	9.63
Cdc42bpg	0	1.23897	7.00753e-05	6.66068	4401	3533	8906	8294	59.643	58.495	138.352	134.46
Cdhr2	0	2.39658	0.00295678	-2.14529	5	6	25	32	0.068	0.099	0.388	0.519
Cdkn1a	0	1.30924	8.44791e-05	5.47495	1514	1377	3372	3217	20.518	22.799	52.383	52.153
Ceacam19	0	-1.96698	0.00777422	-1.17181	35	29	10	5	0.474	0.48	0.155	0.081
Cel	0	1.92709	0.0262515	-4.20521	2	1	8	5	0.027	0.017	0.124	0.081
Cep170b	0	1.41057	5.95506e-05	6.88366	4647	3816	10675	10003	62.977	63.181	165.832	162.166
Ces2b	0	3.2849	0.0282839	-5.37813	0	0	4	4	0	0	0.062	0.065
Ces2e	0	2.39471	0.00438608	-1.35076	14	24	85	92	0.19	0.397	1.32	1.491
Ces2f	0	3.44282	0.0144444	-4.59953	1	0	10	7	0.014	0	0.155	0.113
Ces2g	0	2.86996	0.0137142	-3.04776	5	2	26	24	0.068	0.033	0.404	0.389
Cgref1	0	1.64685	0.00126453	3.46801	444	368	1074	1276	6.017	6.093	16.684	20.686
Chl1	0	2.31523	0.00440044	-0.709086	10	17	63	57	0.136	0.281	0.979	0.924
Chrna10	0	1.96782	0.0316395	-3.75009	2	2	8	9	0.027	0.033	0.124	0.146
Chrnb4	0	2.04806	0.00130337	0.31689	57	34	175	169	0.772	0.563	2.719	2.74
Chst5	0	-1.21479	0.0187902	-1.53828	33	34	15	11	0.447	0.563	0.233	0.178
Ciita	0	2.22102	0.0246357	-2.87035	4	3	21	13	0.054	0.05	0.326	0.211
Ckm	0	1.79061	0.0432544	-2.94948	6	3	14	16	0.081	0.05	0.217	0.259
Clca3	0	1.36163	0.0413383	-3.58541	6	3	12	10	0.081	0.05	0.186	0.162
Clec4g	0	2.06781	0.0474951	-3.34672	3	4	12	18	0.041	0.066	0.186	0.292
Cnga3	0	1.99446	0.000956118	1.89057	89	86	300	344	1.206	1.424	4.66	5.577
Col12a1	0	1.09479	0.0377108	-2.09101	14	10	23	25	0.19	0.166	0.357	0.405
Col6a4	0	1.14654	0.0179779	-0.617097	50	38	79	103	0.678	0.629	1.227	1.67
Col7a1	0	1.18586	0.00022037	3.86679	653	533	1310	1172	8.85	8.825	20.35	19
Coro6	0	1.17046	0.00970121	-0.545943	26	28	55	57	0.352	0.464	0.854	0.924
Cpeb2	0	1.02423	0.00233811	3.10617	517	353	868	752	7.006	5.845	13.484	12.191
Cpz	0	1.15012	0.0162246	0.379999	48	58	117	97	0.651	0.96	1.818	1.573
Creb3l1	0	1.65718	0.000153115	3.00592	281	270	809	786	3.808	4.47	12.568	12.742
Crhr2	0	1.5904	0.00165845	-0.0321887	41	36	122	94	0.556	0.596	1.895	1.524
Crnn	0	1.59962	0.0083482	-2.99367	4	2	9	9	0.054	0.033	0.14	0.146
Cryab	0	2.01585	0.00112332	1.65457	96	56	270	290	1.301	0.927	4.194	4.701
Csf3r	0	-2.45518	0.00149244	-4.93509	3	2	0	0	0.041	0.033	0	0
Cst13	0	-1.61476	0.0499714	-5.44942	5	4	1	1	0.068	0.066	0.016	0.016
Ctrb1	0	2.43695	0.0293421	-5.31525	0	0	2	2	0	0	0.031	0.032
Ctrc	0	2.67627	0.00319387	-5.84893	0	0	2	3	0	0	0.031	0.049
Cubn	0	1.9456	0.0320459	-0.330439	15	23	61	71	0.203	0.381	0.948	1.151
Cxcl10	0	1.51145	0.00233954	-0.0216476	56	39	120	130	0.759	0.646	1.864	2.108
Cxcl16	0	1.43678	0.000134101	3.77791	613	559	1516	1401	8.307	9.255	23.551	22.713
Cybb	0	-1.45513	0.0100564	-0.603307	118	97	32	40	1.599	1.606	0.497	0.648
Cyp1a1	0	3.80342	0.000105758	3.37578	138	121	1747	1588	1.87	2.003	27.139	25.744
Cyp1b1	0	2.21748	0.000181085	1.3542	73	76	330	306	0.989	1.258	5.126	4.961
Cyp2s1	0	-1.09349	0.00097122	4.8978	3263	2403	1187	1243	44.221	39.786	18.44	20.151
Cyp4f14	0	1.54894	0.038509	-3.39358	5	6	17	14	0.068	0.099	0.264	0.227
Cyp4f17	0	1.25171	0.000199493	2.60389	293	233	600	552	3.971	3.858	9.321	8.949
Cyyr1	0	1.97956	0.00143509	1.22442	78	52	244	227	1.057	0.861	3.79	3.68
D030025P21Rik	0	3.34736	0.000785518	-1.39358	8	4	61	56	0.108	0.066	0.948	0.908
D730005E14Rik	0	-1.03241	0.0102777	0.960951	186	147	75	74	2.521	2.434	1.165	1.2
D730039F16Rik	0	2.31019	0.0267381	-1.84471	8	7	29	45	0.108	0.116	0.451	0.73
Dact2	0	1.00516	7.45784e-05	6.30655	3950	3294	6903	6466	53.531	54.538	107.236	104.825
Dclk1	0	1.00672	0.00383121	-0.557024	30	23	55	44	0.407	0.381	0.854	0.713
Dcstamp	0	2.43695	0.00156305	-6.49009	0	0	2	2	0	0	0.031	0.032
Dcxr	0	1.22032	0.000683186	3.49067	509	427	975	1032	6.898	7.07	15.146	16.731
Ddit4	0	1.46105	0.000243681	5.91885	2305	1898	5323	5310	31.238	31.425	82.691	86.084
Ddit4l	0	2.17469	0.000121227	4.62298	775	571	2847	2724	10.503	9.454	44.227	44.161
Def6	0	1.22687	0.000128313	4.72317	1228	1031	2381	2482	16.642	17.07	36.988	40.238
Depdc7	0	1.32057	0.000134101	4.24321	937	803	1956	2042	12.698	13.295	30.386	33.104
Dhh	0	1.04846	0.00953638	-0.322324	49	34	81	77	0.664	0.563	1.258	1.248
Dixdc1	0	1.07948	0.00722349	1.55619	111	101	184	232	1.504	1.672	2.858	3.761
Dll1	0	3.80059	0.00011308	2.91252	166	156	2186	1945	2.25	2.583	33.959	31.532
Dmkn	0	1.59311	0.00381628	-0.195719	32	24	76	81	0.434	0.397	1.181	1.313
Dpp7	0	1.22668	0.000157533	5.60595	2886	2372	5979	5341	39.111	39.273	92.882	86.587
DQ267100	0	-2.66149	0.0300846	-5.03219	6	5	1	0	0.081	0.083	0.016	0
Dsc3	0	1.83997	0.0463995	-3.67589	3	3	11	11	0.041	0.05	0.171	0.178
Dscaml1	0	1.82206	0.000956829	0.7718	47	52	156	165	0.637	0.861	2.423	2.675
Duoxa2	0	2.08431	0.00859196	-3.63889	3	3	17	10	0.041	0.05	0.264	0.162
Dusp15	0	1.45347	0.0179312	-2.3782	6	7	16	18	0.081	0.116	0.249	0.292
Dusp2	0	1.42132	0.00263971	0.074766	56	43	114	132	0.759	0.712	1.771	2.14
Dusp4	0	1.00239	0.000218756	4.93847	1885	1446	3247	2880	25.546	23.941	50.441	46.69
Dzip1	0	1.10684	0.00101657	4.78826	1290	899	2245	2063	17.482	14.885	34.875	33.445
E130018N17Rik	0	-1.40117	0.00645259	-1.92879	33	31	9	13	0.447	0.513	0.14	0.211
Ebf2	0	2.89417	0.00960333	-2.27226	3	5	29	29	0.041	0.083	0.451	0.47
Efna5	0	1.54017	0.000105758	1.10528	92	71	226	211	1.247	1.176	3.511	3.421
Egfr	0	1.19951	0.000507709	2.63183	276	258	553	574	3.74	4.272	8.591	9.306
Eng	0	1.53989	8.89145e-05	5.85522	2790	2205	6840	6492	37.81	36.508	106.257	105.247
Epha10	0	1.407	0.0162716	-0.702111	22	21	54	52	0.298	0.348	0.839	0.843
Ephx1	0	1.09925	0.000501962	3.63777	465	428	858	901	6.302	7.086	13.329	14.607
Ercc5	0	1.09232	4.18741e-05	5.67794	2544	2061	4676	4346	34.477	34.124	72.64	70.456
Ets1	0	1.58488	0.00210097	0.833373	76	75	195	223	1.03	1.242	3.029	3.615
Eva1c	0	3.86794	0.00196341	-1.98743	4	3	48	59	0.054	0.05	0.746	0.956
Evpl	0	1.11877	0.00176563	2.44283	212	199	429	391	2.873	3.295	6.664	6.339
F3	0	1.88878	0.000165406	3.51788	512	463	1696	1623	6.939	7.666	26.347	26.312
Fam124a	0	2.00243	0.000187771	0.677512	65	48	212	206	0.881	0.795	3.293	3.34
Fam159a	0	1.43553	0.0262736	-0.820366	20	22	52	53	0.271	0.364	0.808	0.859
Fam163b	0	1.77717	0.000411441	0.544893	87	67	232	256	1.179	1.109	3.604	4.15
Fam196a	0	1.96712	0.000710534	0.891928	55	61	210	205	0.745	1.01	3.262	3.323
Fam198b	0	1.59457	0.000375694	1.77408	120	88	301	277	1.626	1.457	4.676	4.491
Fam19a4	0	-1.86864	0.0253386	-2.71078	18	16	5	3	0.244	0.265	0.078	0.049
Fam212b	0	1.8287	0.000292323	2.7601	220	209	729	671	2.981	3.46	11.325	10.878
Fam214a	0	1.52336	0.000243681	2.76596	314	305	854	779	4.255	5.05	13.267	12.629
Fam47e	0	2.96886	0.0460877	-4.4116	1	0	5	7	0.014	0	0.078	0.113
Fam83a	0	1.90897	0.0436297	-2.72607	7	5	25	19	0.095	0.083	0.388	0.308
Fas	0	3.31898	0.0195633	-1.4204	15	3	61	82	0.203	0.05	0.948	1.329
Fat2	0	1.18476	0.0302181	1.22015	50	57	130	94	0.678	0.944	2.02	1.524
Fermt1	0	1.40435	7.00753e-05	1.83685	162	138	374	357	2.195	2.285	5.81	5.788
Fezf1	0	3.10627	0.0123266	-5.02721	0	0	4	3	0	0	0.062	0.049
Fgf10	0	-1.04408	0.0105891	1.25466	205	139	80	72	2.778	2.301	1.243	1.167
Fgf5	0	1.08106	0.00482284	-0.467831	54	36	93	82	0.732	0.596	1.445	1.329
Fgfbp3	0	1.83006	0.00426633	-0.203416	34	22	99	85	0.461	0.364	1.538	1.378
Fosl1	0	2.29553	7.00753e-05	2.84632	198	180	870	837	2.683	2.98	13.515	13.569
Foxj1	0	1.43703	5.95506e-05	4.09651	679	526	1504	1492	9.202	8.709	23.364	24.188
Fzd2	0	-1.07361	0.00585701	0.843704	206	140	72	78	2.792	2.318	1.118	1.265
Gabrg3	0	-2.87557	0.011564	-4.70576	4	3	0	0	0.054	0.05	0	0
Gad2	0	-1.18619	0.0369977	-2.77515	24	15	8	7	0.325	0.248	0.124	0.113
Gadd45g	0	2.63659	6.82822e-05	1.71101	111	94	591	585	1.504	1.556	9.181	9.484
Galnt18	0	1.19152	0.0171048	-1.39064	27	20	43	58	0.366	0.331	0.668	0.94
Galnt6	0	1.09376	0.00011308	6.14988	2741	2218	4795	4928	37.146	36.723	74.489	79.892
Gata2	0	1.00829	0.00215015	2.73249	317	276	595	504	4.296	4.57	9.243	8.171
Gcm1	0	1.87441	0.0143266	-2.22199	5	5	18	18	0.068	0.083	0.28	0.292
Gdf5	0	1.00949	0.0166558	-2.19162	10	9	18	18	0.136	0.149	0.28	0.292
Gdpd5	0	1.35595	0.0033744	0.827767	83	76	177	199	1.125	1.258	2.75	3.226
Ggt5	0	1.51204	0.0156926	-2.26973	8	7	22	19	0.108	0.116	0.342	0.308
Gjd2	0	2.86695	0.0479828	-5.89573	0	0	4	2	0	0	0.062	0.032
Glp1r	0	1.24459	0.00225905	0.786831	96	59	169	166	1.301	0.977	2.625	2.691
Glrp1	0	2.43695	0.0233259	-5.74293	0	0	2	2	0	0	0.031	0.032
Gm11202	0	-2.42581	0.0166762	-5.14709	2	3	0	0	0.027	0.05	0	0
Gm11413	0	-1.47033	0.00279979	-2.65914	13	10	4	3	0.176	0.166	0.062	0.049
Gm11545	0	-1.12835	0.0182585	-1.51831	34	34	13	15	0.461	0.563	0.202	0.243
Gm13546	0	-2.64775	0.0498582	-5.98785	4	2	0	0	0.054	0.033	0	0
Gm16596	0	3.24356	0.00474644	-5.06558	0	0	3	5	0	0	0.047	0.081
Gm21947	0	-2.64775	0.00317574	-6.38409	4	2	0	0	0.054	0.033	0	0
Gm3264	0	-2.61481	0.00290651	-4.06379	10	9	1	1	0.136	0.149	0.016	0.016
Gm5	0	1.85477	0.00880093	-5.3573	1	1	5	4	0.014	0.017	0.078	0.065
Gm5577	0	-1.11923	0.00695382	-0.322077	66	68	26	30	0.894	1.126	0.404	0.486
Gm590	0	-2.87557	0.0105469	-4.87939	4	3	0	0	0.054	0.05	0	0
Gm9047	0	1.18532	0.0175552	-3.14692	5	5	12	10	0.068	0.083	0.186	0.162
Gne	0	1.23615	5.95506e-05	3.85898	654	532	1285	1283	8.863	8.808	19.962	20.8
Golga7b	0	2.63304	0.0340285	-4.0465	1	2	9	12	0.014	0.033	0.14	0.195
Gpnmb	0	1.12919	0.000590645	2.17437	185	143	328	332	2.507	2.368	5.095	5.382
Gpr132	0	2.31539	0.0116231	-1.62744	9	10	39	52	0.122	0.166	0.606	0.843
Gpr68	0	1.08409	0.00456126	-0.781452	22	18	38	41	0.298	0.298	0.59	0.665
Gpr75	0	1.04997	0.00185912	1.46144	142	120	235	266	1.924	1.987	3.651	4.312
Gpr88	0	1.45117	0.0184328	-4.18573	3	2	7	7	0.041	0.033	0.109	0.113
Gria3	0	1.31203	0.00547501	0.649825	57	70	138	148	0.772	1.159	2.144	2.399
Grrp1	0	-1.12014	0.01068	-0.0846471	90	80	42	30	1.22	1.325	0.652	0.486
Gsc	0	-1.02782	0.0267189	-0.519212	75	61	34	27	1.016	1.01	0.528	0.438
Gsg1l	0	2.68303	0.00218527	-5.63693	0	0	3	2	0	0	0.047	0.032
Gypa	0	3.36025	0.0269215	-2.76388	4	1	20	31	0.054	0.017	0.311	0.503
H2-M2	0	1.86281	0.0308477	-1.94169	12	4	28	23	0.163	0.066	0.435	0.373
H60c	0	-1.02766	0.00508882	-0.334304	92	61	34	34	1.247	1.01	0.528	0.551
Heyl	0	2.73882	0.0263129	-3.06745	4	1	15	17	0.054	0.017	0.233	0.276
Hic1	0	1.20609	0.00338357	0.654478	83	68	153	169	1.125	1.126	2.377	2.74
Hist1h1a	0	1.04054	0.00507976	0.482678	78	71	129	155	1.057	1.176	2.004	2.513
Hist1h1b	0	1.68747	0.00232369	-0.58832	28	16	64	66	0.379	0.265	0.994	1.07
Hist1h2an	0	1.61066	0.00797097	-2.66928	5	5	17	13	0.068	0.083	0.264	0.211
Hist1h3e	0	1.55401	0.0162246	-1.04984	22	13	52	43	0.298	0.215	0.808	0.697
Hist1h3i	0	1.12123	0.0101294	-2.19108	11	10	21	22	0.149	0.166	0.326	0.357
Hist1h4b	0	1.01284	0.0128223	-1.54926	18	11	28	26	0.244	0.182	0.435	0.422
Hmgcll1	0	1.04046	0.00192376	1.50709	138	125	235	264	1.87	2.07	3.651	4.28
Hmox1	0	1.021	3.40132e-05	7.76443	9136	7754	16208	15324	123.812	128.382	251.785	248.429
Hoxc13	0	1.6376	0.000365925	1.65089	141	95	340	333	1.911	1.573	5.282	5.399
Hpcal1	0	1.77017	0.000218756	4.44823	858	759	2524	2548	11.628	12.567	39.209	41.308
Hsd17b1	0	1.50547	0.0242518	-2.41546	7	5	15	18	0.095	0.083	0.233	0.292
Hspb7	0	1.38272	0.0262528	-3.28321	5	4	11	12	0.068	0.066	0.171	0.195
Htr1a	0	3.81539	0.0358993	-5.20018	0	0	6	6	0	0	0.093	0.097
Htr3b	0	-2.19799	0.0307717	-5.94105	2	2	0	0	0.027	0.033	0	0
Htr4	0	2.92597	0.00917672	-4.01726	1	1	11	9	0.014	0.017	0.171	0.146
Hyal1	0	1.71083	0.000588433	2.89871	266	192	707	669	3.605	3.179	10.983	10.846
Id1	0	1.02654	0.000904192	5.26812	1968	1609	3399	3296	26.671	26.64	52.802	53.434
Id2	0	1.57358	7.00753e-05	6.02284	2176	1998	5877	5554	29.489	33.081	91.297	90.04
Ier5	0	1.18817	0.000916063	1.85154	176	148	361	319	2.385	2.45	5.608	5.172
Igdcc4	0	2.13669	0.000307328	3.34613	353	222	1119	1186	4.784	3.676	17.383	19.227
Il17c	0	2.1046	0.0144917	-3.40953	4	2	14	12	0.054	0.033	0.217	0.195
Il7	0	-1.16606	0.00125569	0.38228	136	107	48	51	1.843	1.772	0.746	0.827
Inpp5d	0	1.01946	0.000449828	5.65177	2223	2018	4086	3825	30.126	33.412	63.475	62.01
Insm1	0	1.21118	0.00366002	-0.215469	46	53	109	100	0.623	0.878	1.693	1.621
Iqck	0	1.04268	0.0163015	-2.17118	11	8	21	16	0.149	0.132	0.326	0.259
Iqsec3	0	1.66675	0.0192912	-1.62305	12	7	25	32	0.163	0.116	0.388	0.519
Itga2	0	1.70837	0.0052752	-4.19634	2	2	7	7	0.027	0.033	0.109	0.113
Itga2b	0	1.33648	0.000216245	0.574317	69	58	150	146	0.935	0.96	2.33	2.367
Itga4	0	1.01276	0.0126075	-1.67037	21	16	31	39	0.285	0.265	0.482	0.632
Itgb1bp2	0	-1.48573	0.00353632	0.62891	179	133	57	45	2.426	2.202	0.885	0.73
Itgb2	0	2.72326	0.00163758	-2.10181	4	5	32	27	0.054	0.083	0.497	0.438
Itgb4	0	1.19796	5.95506e-05	4.07002	691	556	1351	1278	9.365	9.206	20.987	20.719
Itpkb	0	1.0682	0.000263257	1.32634	116	100	211	206	1.572	1.656	3.278	3.34
Kcna2	0	3.43412	0.00646995	-2.18275	6	1	30	34	0.081	0.017	0.466	0.551
Kcnh4	0	1.01614	0.00182094	1.28225	142	129	274	231	1.924	2.136	4.256	3.745
Kcnj4	0	1.84154	0.000449828	1.72447	123	125	394	422	1.667	2.07	6.121	6.841
Kis2	0	2.11596	0.0306395	-3.82247	1	1	5	6	0.014	0.017	0.078	0.097
Klhdc7a	0	1.03491	0.00826002	0.799942	115	74	195	160	1.558	1.225	3.029	2.594
Klhl26	0	1.69296	8.41007e-05	3.42171	353	308	972	994	4.784	5.1	15.1	16.114
Klhl30	0	3.17914	0.00123357	-4.13118	1	1	13	11	0.014	0.017	0.202	0.178
Klhl35	0	-2.19799	0.0307717	-6.00173	2	2	0	0	0.027	0.033	0	0
Krt15	0	2.38403	0.00223753	-3.31468	2	2	11	12	0.027	0.033	0.171	0.195
Krt33a	0	3.37555	0.0064034	-5.76874	0	0	6	3	0	0	0.093	0.049
Krt5	0	3.60988	0.00731994	-2.30363	3	2	25	44	0.041	0.033	0.388	0.713
Krt75	0	2.02299	0.0126075	-3.36392	2	3	12	9	0.027	0.05	0.186	0.146
Krtdap	0	1.19843	0.00499255	-0.180074	28	24	53	58	0.379	0.397	0.823	0.94
L3mbtl3	0	-1.03533	0.00258721	1.94048	418	319	178	152	5.665	5.282	2.765	2.464
Lcn2	0	-2.19799	0.0324401	-6.29197	2	2	0	0	0.027	0.033	0	0
Ldb3	0	1.01244	0.0115547	-0.00721338	44	32	66	76	0.596	0.53	1.025	1.232
Ldlrap1	0	1.01642	0.000377407	4.68344	1392	1135	2288	2412	18.865	18.792	35.543	39.103
Lgals4	0	-1.33286	0.0179779	-2.71044	15	9	4	4	0.203	0.149	0.062	0.065
Lgr5	0	1.67057	0.0126034	-3.4135	4	2	9	10	0.054	0.033	0.14	0.162
Lhx3	0	1.50985	0.00572421	-2.1981	10	7	25	21	0.136	0.116	0.388	0.34
Lmo2	0	1.09586	0.00223216	1.11073	98	77	167	178	1.328	1.275	2.594	2.886
Lpin1	0	1.2241	0.000395483	5.5032	2049	1544	4083	3618	27.768	25.564	63.428	58.654
Lrfn2	0	-3.32779	0.00156632	-4.74195	6	4	0	0	0.081	0.066	0	0
Lrrc3	0	1.39463	0.000755776	1.20971	108	85	228	240	1.464	1.407	3.542	3.891
Lrrc3b	0	-1.01319	0.0376684	-2.24318	24	21	11	9	0.325	0.348	0.171	0.146
Lrrc55	0	-1.26953	0.0410601	-4.83576	12	8	4	3	0.163	0.132	0.062	0.049
Ltb4r1	0	2.52819	0.000240356	0.157791	27	22	134	130	0.366	0.364	2.082	2.108
Ltb4r2	0	2.47848	0.000832779	0.703676	38	40	210	191	0.515	0.662	3.262	3.096
Ltbp2	0	2.58302	0.000847936	0.0824001	29	22	143	142	0.393	0.364	2.221	2.302
Ltf	0	4.012	0.0150061	-4.97818	0	0	8	6	0	0	0.124	0.097
Mab21l2	0	2.2416	0.0153251	-2.95872	2	3	10	15	0.027	0.05	0.155	0.243
Mab21l3	0	1.56077	0.000979201	3.34381	400	335	982	1013	5.421	5.547	15.255	16.423
Maf	0	3.71788	0.0028805	-2.4748	1	3	27	26	0.014	0.05	0.419	0.422
Map3k9	0	1.24456	0.000240695	4.78464	1213	1064	2642	2326	16.439	17.617	41.043	37.709
Matn1	0	1.22252	0.00123343	1.12986	129	90	237	232	1.748	1.49	3.682	3.761
Mcam	0	1.71053	1.68488e-05	7.18712	5683	4464	15410	15050	77.017	73.91	239.389	243.987
Mdga1	0	1.10979	0.000262151	3.30436	546	416	955	951	7.399	6.888	14.836	15.417
Mdm2	0	1.30302	0.000166576	7.7087	9095	7307	19583	17610	123.257	120.981	304.215	285.489
Metrnl	0	1.11949	0.0200614	-0.665546	35	18	56	48	0.474	0.298	0.87	0.778
Mfap4	0	1.27737	0.0486906	-2.19695	8	9	22	17	0.108	0.149	0.342	0.276
Mfsd6l	0	-1.11832	0.0241417	-2.8497	14	11	5	5	0.19	0.182	0.078	0.081
Mfsd7c	0	1.13853	0.00231932	1.88213	175	190	375	358	2.372	3.146	5.825	5.804
Mgp	0	2.43695	0.00156305	-6.49009	0	0	2	2	0	0	0.031	0.032
Micall2	0	1.4319	0.0045692	0.183777	58	37	121	114	0.786	0.613	1.88	1.848
Mir20a	0	-1.85505	0.0372741	-3.37633	12	7	2	2	0.163	0.116	0.031	0.032
Mir374	0	-2.19799	0.0342881	-5.11238	2	2	0	0	0.027	0.033	0	0
Mirlet7i	0	-2.64775	0.0268704	-5.69761	4	2	0	0	0.054	0.033	0	0
Mixl1	0	-1.08023	0.0169961	-1.53467	39	27	14	14	0.529	0.447	0.217	0.227
Mlana	0	1.79662	0.00187208	-0.320348	34	24	90	97	0.461	0.397	1.398	1.573
Mmrn2	0	1.46126	0.00163063	1.2287	109	105	289	253	1.477	1.738	4.49	4.102
Mos	0	-2.68299	0.0145011	-5.1137	3	3	0	0	0.041	0.05	0	0
Ms4a10	0	2.13628	0.00101289	-0.554069	18	22	85	77	0.244	0.364	1.32	1.248
Mst1	0	1.31887	0.00841102	0.764915	61	45	137	108	0.827	0.745	2.128	1.751
Mup6	0	1.3108	0.00227916	1.40886	107	73	201	209	1.45	1.209	3.122	3.388
Mybpc2	0	1.10932	0.00620223	0.945376	74	71	140	148	1.003	1.176	2.175	2.399
Myh4	0	2.95223	0.0379375	-5.19887	0	1	6	5	0	0.017	0.093	0.081
Myod1	0	1.5247	0.0251111	-3.00198	5	4	16	10	0.068	0.066	0.249	0.162
Myt1	0	3.26121	0.0083482	-3.36583	6	1	33	24	0.081	0.017	0.513	0.389
Neurod1	0	2.14047	0.000106691	2.18964	147	114	528	532	1.992	1.887	8.202	8.625
Nipal4	0	2.28141	0.000514077	0.629122	53	54	229	251	0.718	0.894	3.557	4.069
Nkx1-2	0	-1.25619	0.0499102	-2.76792	21	19	9	6	0.285	0.315	0.14	0.097
Nkx2-2	0	1.8981	0.0030697	0.181782	80	44	204	215	1.084	0.729	3.169	3.486
Nkx2-9	0	2.72571	0.000432851	1.77155	101	76	498	587	1.369	1.258	7.736	9.516
Nlrc5	0	1.30937	0.000949145	0.0279827	56	39	106	111	0.759	0.646	1.647	1.8
Notch3	0	1.21634	0.000154784	5.83513	2270	1768	4231	4379	30.763	29.273	65.727	70.991
Npbwr1	0	3.43183	0.00446413	-4.91426	0	0	5	4	0	0	0.078	0.065
Nr3c1	0	1.21829	0.000269167	4.89097	1489	1182	3001	2710	20.179	19.57	46.619	43.934
Nrip2	0	2.67627	0.0207351	-5.29989	0	0	2	3	0	0	0.031	0.049
Nrp1	0	1.1674	0.00657978	-0.617166	35	27	58	72	0.474	0.447	0.901	1.167
Nwd1	0	1.87413	0.0144207	-1.20095	14	6	29	38	0.19	0.099	0.451	0.616
Olfr983	0	-2.80182	0.0252984	-5.75354	5	2	0	0	0.068	0.033	0	0
Oprk1	0	1.42092	0.0189632	-1.90742	13	11	35	26	0.176	0.182	0.544	0.422
Oprl1	0	-1.10761	0.0127431	-1.86703	46	37	16	19	0.623	0.613	0.249	0.308
Orai2	0	1.32374	0.000785518	0.631185	60	45	132	111	0.813	0.745	2.051	1.8
Osmr	0	1.38539	0.0370434	-1.88292	8	7	16	22	0.108	0.116	0.249	0.357
Otog	0	2.56193	0.0471428	-2.77124	3	3	20	17	0.041	0.05	0.311	0.276
P2rx7	0	1.57796	5.95506e-05	4.33638	856	686	2213	2019	11.601	11.358	34.378	32.732
Pak6	0	1.29924	0.000262151	2.39294	206	185	460	425	2.792	3.063	7.146	6.89
Pak7	0	1.70645	0.0477234	-3.4944	4	3	11	12	0.054	0.05	0.171	0.195
Parp10	0	2.30858	0.000886107	-0.199972	17	17	85	73	0.23	0.281	1.32	1.183
Pax6	0	-1.25281	0.000212048	0.602761	283	217	97	95	3.835	3.593	1.507	1.54
Pax7	0	-1.32522	0.00475599	-1.63833	90	66	33	24	1.22	1.093	0.513	0.389
Pdcd1lg2	0	2.43695	0.00655078	-6.00173	0	0	2	2	0	0	0.031	0.032
Pdrg1	0	1.26377	1.56268e-05	5.25482	1909	1562	3885	3773	25.871	25.862	60.352	61.167
Pdzd7	0	1.30063	0.00232369	0.0902893	31	25	66	62	0.42	0.414	1.025	1.005
Pdzrn3	0	1.23014	0.0018978	0.413216	61	52	119	126	0.827	0.861	1.849	2.043
Peg12	0	-1.05129	0.00127627	2.44043	606	486	228	257	8.213	8.047	3.542	4.166
Perp	0	1.24695	0.000172182	6.3176	3422	2652	6484	6739	46.375	43.909	100.727	109.251
Pgf	0	1.92397	0.00119575	-1.63857	14	9	43	39	0.19	0.149	0.668	0.632
Phlda1	0	1.20185	0.000450457	4.53714	958	667	1719	1697	12.983	11.043	26.704	27.511
Phlda3	0	1.38657	0.000172182	6.84365	4745	3731	9942	10394	64.305	61.774	154.445	168.505
Pid1	0	1.51722	6.82822e-05	4.52086	1020	826	2554	2305	13.823	13.676	39.675	37.368
Pirt	0	-1.51009	0.00151038	1.06349	187	136	47	57	2.534	2.252	0.73	0.924
Pla2g2f	0	2.20788	0.00246543	-1.54467	10	8	37	43	0.136	0.132	0.575	0.697
Plcd4	0	2.19589	0.00308231	-0.545639	25	18	99	85	0.339	0.298	1.538	1.378
Plch2	0	2.26237	0.00101289	0.764998	45	40	179	200	0.61	0.662	2.781	3.242
Plek2	0	1.15155	0.000720161	1.34703	117	87	207	210	1.586	1.44	3.216	3.404
Plekhg6	0	1.22457	0.00308818	1.24464	87	76	193	159	1.179	1.258	2.998	2.578
Plk2	0	1.86062	5.95506e-05	5.94165	1937	1541	6047	5557	26.25	25.514	93.938	90.089
Pm20d1	0	1.21667	0.00011308	2.99523	358	284	715	657	4.852	4.702	11.107	10.651
Podn	0	2.4691	0.000730129	-0.574136	20	14	83	94	0.271	0.232	1.289	1.524
Pou4f3	0	2.45905	0.00127417	-1.27395	12	8	48	57	0.163	0.132	0.746	0.924
Ppl	0	1.30124	0.000772518	3.63046	556	421	1170	1042	7.535	6.97	18.176	16.893
Ppp1r36	0	3.16903	0.00421976	-2.49085	3	4	32	32	0.041	0.066	0.497	0.519
Ppp1r3c	0	1.1982	0.017705	-1.50538	19	18	40	39	0.257	0.298	0.621	0.632
Ppp1r3d	0	1.57127	0.00631619	-0.0237656	35	44	110	103	0.474	0.729	1.709	1.67
Ppp2r2b	0	2.10256	0.00896616	-2.76923	4	7	22	22	0.054	0.116	0.342	0.357
Ppyr1	0	1.05599	0.0068412	-2.2601	14	15	27	29	0.19	0.248	0.419	0.47
Pramel7	0	-1.17552	0.00057927	0.369693	196	154	77	65	2.656	2.55	1.196	1.054
Prdm14	0	-1.71566	7.00753e-05	4.80052	3703	3172	928	999	50.184	52.518	14.416	16.196
Prodh2	0	3.91697	0.0307291	-4.63922	0	0	6	7	0	0	0.093	0.113
Prok2	0	1.61659	0.00400057	-2.06787	12	9	33	28	0.163	0.149	0.513	0.454
Prox2	0	2.53652	0.0167849	-3.50885	1	1	8	7	0.014	0.017	0.124	0.113
Prr15l	0	2.72482	0.000962198	0.41912	25	28	180	145	0.339	0.464	2.796	2.351
Prrg4	0	1.18222	0.0005493	5.78591	2546	1940	4975	4370	34.504	32.12	77.285	70.845
Prss56	0	2.23484	0.000968278	-0.765708	15	11	54	62	0.203	0.182	0.839	1.005
Psd2	0	1.28501	0.00150054	0.525571	59	54	127	127	0.8	0.894	1.973	2.059
Psg19	0	2.43695	0.00156305	-6.09385	0	0	2	2	0	0	0.031	0.032
Ptgs2	0	1.34079	0.0005493	4.28051	945	751	2048	1899	12.807	12.434	31.815	30.786
Ptpdc1	0	1.11063	0.000118895	1.69585	194	149	344	337	2.629	2.467	5.344	5.463
Ptpn14	0	1.56473	0.00018759	7.03895	5347	3789	12574	12078	72.463	62.734	195.333	195.806
Ptpn7	0	1.43666	0.000574071	1.24377	83	80	200	206	1.125	1.325	3.107	3.34
Ptpre	0	1.24713	0.00704005	-0.563231	31	32	80	59	0.42	0.53	1.243	0.956
Ptprv	0	2.25951	0.000217824	3.39623	351	229	1331	1206	4.757	3.792	20.677	19.551
Pvrl4	0	3.36538	0.000119271	2.23313	81	65	668	725	1.098	1.076	10.377	11.754
Rab17	0	1.47607	0.00232369	1.2575	93	97	226	260	1.26	1.606	3.511	4.215
Rab3il1	0	1.15433	0.000274775	3.19125	427	373	872	767	5.787	6.176	13.546	12.434
Rad21l	0	1.006	0.0399176	-3.28284	9	9	18	16	0.122	0.149	0.28	0.259
Rap2a	0	1.05113	5.95506e-05	4.60936	1247	991	2209	2051	16.9	16.408	34.316	33.25
Rap2b	0	1.03583	0.000128313	5.46159	2310	1818	3913	3854	31.305	30.1	60.787	62.48
Rarres1	0	-1.61532	0.0324859	-4.28371	7	5	2	1	0.095	0.083	0.031	0.016
Rasd2	0	1.34512	0.000264064	3.19857	381	352	885	826	5.163	5.828	13.748	13.391
Rasgef1a	0	1.19782	0.000705157	1.6253	178	154	379	323	2.412	2.55	5.888	5.236
Rb1	0	1.02606	0.000591184	4.39491	1106	900	2003	1756	14.989	14.901	31.116	28.468
Rbm20	0	1.10812	0.000327622	2.09031	196	165	362	354	2.656	2.732	5.624	5.739
Rbp7	0	1.0265	0.0130994	-1.13041	30	23	50	50	0.407	0.381	0.777	0.811
Rfx6	0	1.98648	0.0162082	-2.14022	7	9	33	27	0.095	0.149	0.513	0.438
Rgs14	0	1.36046	0.00374263	0.236073	45	35	96	94	0.61	0.579	1.491	1.524
Rln1	0	1.79899	0.0124627	-1.44866	11	17	42	46	0.149	0.281	0.652	0.746
Rnf144b	0	1.59416	0.0137106	-0.854439	25	19	59	65	0.339	0.315	0.917	1.054
Rorc	0	1.05194	0.0366851	-2.22096	11	8	19	18	0.149	0.132	0.295	0.292
Rpph1	0	1.25241	0.00931392	4.1657	1077	1083	2087	2678	14.596	17.931	32.421	43.415
Rprm	0	1.43353	0.00083722	1.6025	148	117	318	342	2.006	1.937	4.94	5.544
Rsph6a	0	1.96782	0.0180761	-3.376	2	2	8	9	0.027	0.033	0.124	0.146
Rtkn	0	1.72992	7.45784e-05	4.09209	537	426	1442	1495	7.277	7.053	22.401	24.237
Rtn4r	0	1.4892	0.00108404	1.10374	88	75	213	209	1.193	1.242	3.309	3.388
S100a13	0	1.13305	0.000485775	3.23415	489	350	864	822	6.627	5.795	13.422	13.326
S1pr5	0	-1.55752	0.017544	-3.77736	10	8	3	2	0.136	0.132	0.047	0.032
Scg2	0	2.85491	0.0498792	-5.83505	0	0	2	4	0	0	0.031	0.065
Scn1b	0	1.6035	0.00104489	2.85195	261	208	602	716	3.537	3.444	9.352	11.608
Scn3b	0	2.32192	8.37937e-05	3.21603	296	225	1170	1226	4.011	3.725	18.176	19.876
Scn4b	0	2.59734	0.00168478	-0.986751	12	10	57	71	0.163	0.166	0.885	1.151
Scn7a	0	2.43695	0.00156305	-6.49009	0	0	2	2	0	0	0.031	0.032
Scx	0	1.7307	0.0401062	-1.336	14	19	53	47	0.19	0.315	0.823	0.762
Sdc4	0	1.14462	6.02683e-05	6.80549	4912	3986	9056	9011	66.568	65.996	140.682	146.084
Sdsl	0	2.25484	0.0057329	-2.33935	7	3	23	22	0.095	0.05	0.357	0.357
Sec14l3	0	3.39529	0.00104208	-2.79629	2	1	18	19	0.027	0.017	0.28	0.308
Sec14l5	0	2.78406	0.000406675	0.318596	47	30	238	251	0.637	0.497	3.697	4.069
Sema6a	0	1.75835	0.000449828	2.10964	164	119	457	423	2.223	1.97	7.099	6.858
Serpinb8	0	1.73359	0.0187605	-1.3858	12	13	42	36	0.163	0.215	0.652	0.584
Serpinf2	0	2.12462	0.00147836	-2.37851	5	5	22	21	0.068	0.083	0.342	0.34
Sh3rf2	0	1.17974	0.0179998	0.259047	67	72	146	142	0.908	1.192	2.268	2.302
Shd	0	1.37626	0.0203974	-1.34258	19	12	46	30	0.257	0.199	0.715	0.486
Shisa4	0	1.42748	0.00702079	1.07426	78	88	188	221	1.057	1.457	2.921	3.583
Sirpa	0	1.05351	0.000411356	2.97789	358	334	666	653	4.852	5.53	10.346	10.586
Sla2	0	2.43695	0.0233259	-6.13917	0	0	2	2	0	0	0.031	0.032
Slc1a1	0	1.36241	0.00018759	1.73193	143	121	318	307	1.938	2.003	4.94	4.977
Slc25a42	0	1.36062	0.0001451	3.19859	385	323	841	831	5.218	5.348	13.065	13.472
Slc25a48	0	1.06294	0.00380449	0.280789	46	40	83	83	0.623	0.662	1.289	1.346
Slc26a9	0	-1.2542	0.0173608	0.0857663	189	118	73	46	2.561	1.954	1.134	0.746
Slc2a2	0	2.67627	0.00319353	-6.42941	0	0	2	3	0	0	0.031	0.049
Slc30a3	0	1.1845	0.000978883	2.95713	378	355	809	722	5.123	5.878	12.568	11.705
Slc34a3	0	1.86897	0.000534929	0.624032	65	47	182	196	0.881	0.778	2.827	3.178
Slc35d1	0	1.00326	0.00215504	3.76368	705	490	1159	1033	9.554	8.113	18.005	16.747
Slc37a2	0	1.16865	0.000239572	1.83045	164	135	305	314	2.223	2.235	4.738	5.09
Slc4a11	0	1.66372	6.03666e-05	5.20377	1357	1184	3685	3719	18.39	19.603	57.245	60.292
Slc5a8	0	1.56157	0.046724	-1.57517	12	8	32	24	0.163	0.132	0.497	0.389
Slco4a1	0	1.20126	0.00013422	4.08123	805	606	1521	1455	10.909	10.033	23.628	23.588
Smad6	0	-1.04868	0.00161148	1.86969	394	321	161	156	5.34	5.315	2.501	2.529
Smim5	0	2.68303	0.0250991	-4.67409	0	0	3	2	0	0	0.047	0.032
Smoc2	0	1.07547	0.0488133	-1.99088	11	9	23	17	0.149	0.149	0.357	0.276
Smtnl1	0	1.02182	0.00547797	0.906755	35	35	69	62	0.474	0.579	1.072	1.005
Snx20	0	1.7452	0.0479624	-2.39684	14	17	49	47	0.19	0.281	0.761	0.762
Sowahb	0	2.01669	9.97464e-05	1.79195	119	98	427	383	1.613	1.623	6.633	6.209
Sp9	0	1.41171	0.0222466	-1.62277	13	16	31	41	0.176	0.265	0.482	0.665
Spry3	0	-1.13303	0.021482	-2.02543	39	30	18	11	0.529	0.497	0.28	0.178
Spsb1	0	1.25795	0.00109286	3.58399	403	387	891	843	5.462	6.408	13.841	13.667
Srsf12	0	1.05522	0.0166558	0.544465	62	70	129	121	0.84	1.159	2.004	1.962
Ssc5d	0	1.92077	0.00324692	0.754936	46	46	141	184	0.623	0.762	2.19	2.983
Stat1	0	1.22466	6.82822e-05	3.91064	731	621	1462	1443	9.907	10.282	22.712	23.394
Stc1	0	-1.81894	0.00603522	-1.02627	56	59	15	14	0.759	0.977	0.233	0.227
Svop	0	2.40841	0.000406675	0.546792	29	27	148	129	0.393	0.447	2.299	2.091
Synm	0	1.96685	0.000241259	2.59137	276	189	812	854	3.74	3.129	12.614	13.845
Synpo	0	-1.03988	0.0178208	-0.477782	50	46	18	25	0.678	0.762	0.28	0.405
Syt6	0	1.14986	0.00373572	-0.818484	30	23	55	54	0.407	0.381	0.854	0.875
Sytl1	0	1.90787	0.000571029	1.59318	76	56	217	241	1.03	0.927	3.371	3.907
Tap1	0	2.97416	0.00015405	2.08064	94	81	615	656	1.274	1.341	9.554	10.635
Tas1r1	0	2.55169	0.000970258	1.21444	59	43	264	290	0.8	0.712	4.101	4.701
Tbc1d8	0	1.39698	5.95506e-05	3.48417	474	394	1082	1020	6.424	6.523	16.808	16.536
Tbx21	0	1.30009	0.0150896	-0.0693639	35	34	94	65	0.474	0.563	1.46	1.054
Tbx4	0	2.59824	0.000435392	-0.370168	28	28	159	156	0.379	0.464	2.47	2.529
Tbxa2r	0	2.65215	0.000964469	0.0552677	26	29	153	167	0.352	0.48	2.377	2.707
Tcp10a	0	2.67627	0.00438348	-5.68225	0	0	2	3	0	0	0.031	0.049
Tec	0	1.90662	0.000613466	0.847831	62	54	191	212	0.84	0.894	2.967	3.437
Tef	0	1.18704	2.94969e-05	5.70737	2513	2059	4957	4611	34.057	34.091	77.005	74.752
Tfap2e	0	1.74339	0.0167835	-1.61852	17	6	33	34	0.23	0.099	0.513	0.551
Them5	0	1.56208	0.0130313	-0.504843	30	17	63	64	0.407	0.281	0.979	1.038
Themis3	0	1.7807	0.00757686	-2.98752	5	6	22	15	0.068	0.099	0.342	0.243
Thsd7a	0	-1.92009	0.0263194	-4.87387	8	7	2	1	0.108	0.116	0.031	0.016
Tlr1	0	-3.29264	0.0107882	-4.94007	4	6	0	0	0.054	0.099	0	0
Tlx1	0	-1.37422	0.0323194	-2.31656	24	20	7	8	0.325	0.331	0.109	0.13
Tmem176b	0	2.67627	0.00711881	-5.94105	0	0	2	3	0	0	0.031	0.049
Tmem19	0	1.00401	5.95506e-05	4.88576	1508	1290	2643	2517	20.437	21.358	41.058	40.805
Tmem217	0	2.85491	0.0122454	-5.89573	0	0	2	4	0	0	0.031	0.065
Tmem35	0	1.97087	0.00308818	0.109042	34	32	126	114	0.461	0.53	1.957	1.848
Tmprss13	0	2.19152	0.00424582	-1.50883	6	8	28	33	0.081	0.132	0.435	0.535
Tmprss6	0	2.49997	0.000207805	-1.58529	13	9	60	58	0.176	0.149	0.932	0.94
Tnfaip6	0	1.54443	0.000696676	-0.357967	33	25	78	79	0.447	0.414	1.212	1.281
Tnfrsf12a	0	1.12213	0.000253014	3.69615	562	498	1045	1077	7.616	8.245	16.234	17.46
Tnfsf4	0	2.92235	0.00302459	-5.88037	0	0	3	3	0	0	0.047	0.049
Tnp1	0	2.60609	0.00792633	-6.04378	1	0	5	4	0.014	0	0.078	0.065
Trib2	0	1.12041	0.00119575	2.1177	209	174	372	395	2.832	2.881	5.779	6.404
Tril	0	-1.13076	0.00751492	0.901586	191	165	72	77	2.588	2.732	1.118	1.248
Trim29	0	1.57938	0.00443621	-1.53469	10	9	26	28	0.136	0.149	0.404	0.454
Trim47	0	1.8496	0.00160766	1.84448	82	82	276	267	1.111	1.358	4.288	4.329
Trim66	0	1.30472	0.0115105	0.0223836	72	52	133	150	0.976	0.861	2.066	2.432
Trim7	0	1.58995	0.0037791	0.410598	52	29	106	116	0.705	0.48	1.647	1.881
Trp53inp1	0	1.37124	0.000579013	7.97852	10455	8271	23691	20824	141.688	136.942	368.031	337.594
Trp73	0	2.98444	1.68488e-05	4.16015	365	303	2552	2315	4.947	5.017	39.644	37.53
Trpd52l3	0	-1.61476	0.0490499	-5.64754	5	4	1	1	0.068	0.066	0.016	0.016
Tshr	0	3.28662	0.00571408	-3.51413	1	1	12	14	0.014	0.017	0.186	0.227
Ttc28	0	1.20189	0.000546026	2.25127	256	189	485	455	3.469	3.129	7.534	7.376
Ttc39d	0	-2.19799	0.0488253	-5.80361	2	2	0	0	0.027	0.033	0	0
Ttll6	0	1.20734	0.00412277	0.670036	60	55	130	115	0.813	0.911	2.02	1.864
Ttll9	0	1.56451	0.000777937	-0.404371	29	23	74	69	0.393	0.381	1.15	1.119
Unc45b	0	1.77303	0.0014286	0.466734	72	58	198	213	0.976	0.96	3.076	3.453
Vgf	0	1.48483	0.00232369	1.4878	127	97	279	299	1.721	1.606	4.334	4.847
Vopp1	0	1.35413	0.00175801	1.85552	222	179	445	501	3.009	2.964	6.913	8.122
Vstm2b	0	-1.14934	0.0369784	-2.81469	20	13	7	6	0.271	0.215	0.109	0.097
Wdr35	0	1.02359	6.82822e-05	6.46893	4073	3332	7009	6821	55.198	55.168	108.882	110.58
Wdr81	0	1.01995	0.000186035	5.08112	1915	1560	3371	3106	25.952	25.829	52.367	50.354
Wnt10a	0	2.39155	0.000970258	0.247749	24	22	107	119	0.325	0.364	1.662	1.929
Wnt3	0	3.10844	0.0021002	-0.352014	17	19	127	166	0.23	0.315	1.973	2.691
Wnt4	0	1.24106	0.00458562	0.701832	76	60	137	161	1.03	0.993	2.128	2.61
Wnt6	0	1.04108	0.00122352	1.94926	172	141	283	311	2.331	2.335	4.396	5.042
Wnt8b	0	2.69617	0.0118162	-3.30579	3	2	15	20	0.041	0.033	0.233	0.324
Wnt9a	0	2.07481	0.00125569	0.170519	40	33	155	131	0.542	0.546	2.408	2.124
Wscd1	0	1.02824	0.000312033	2.61428	260	231	483	438	3.524	3.825	7.503	7.101
Zap70	0	1.1436	0.0110548	0.498825	56	57	108	122	0.759	0.944	1.678	1.978
Zfhx2as	0	-3.57317	0.030846	-4.51994	7	5	0	0	0.095	0.083	0	0
Zfp174	0	-1.50492	0.0059857	-0.191028	90	72	24	28	1.22	1.192	0.373	0.454
Zfp365	0	1.94481	1.56268e-05	5.86303	2083	1618	6660	6412	28.229	26.789	103.461	103.95
Zfp536	0	-1.03401	0.0182585	-2.27703	28	22	10	12	0.379	0.364	0.155	0.195
Zfp703	0	1.30418	0.00355228	0.705759	77	60	147	166	1.044	0.993	2.284	2.691
Zfp750	0	2.46427	7.00753e-05	2.62893	150	141	737	740	2.033	2.335	11.449	11.997
