# Supplementary material for: Nuclear transporter Importin-13 plays a key role in the oxidative stress transcriptional response
Source: Nat Commun. 2021 Oct 8;12:5904. doi: 10.1038/s41467-021-26125-x (PMC8501021; doi:10.1038/s41467-021-26125-x)
Supplement: Supplementary file 8 — Source Data [file 41467_2021_26125_MOESM8_ESM.zip]

Archive with 2 entries (2 files):
- Source data (2).xlsx
- Unprocessed Blots Source Data.pdf
