# Supplementary material for: Nuclear transporter Importin-13 plays a key role in the oxidative stress transcriptional response
Source: Nat Commun. 2021 Oct 8;12:5904. doi: 10.1038/s41467-021-26125-x (PMC8501021; doi:10.1038/s41467-021-26125-x)
Supplement: Supplementary file 8 — Source Data [file 41467_2021_26125_MOESM8_ESM.zip › Source data (2).xlsx]

## Sheet: Figure 1
	Figure 1e				Figure 1f
	UT	125	125 + 2 h Recovery		UT	125	125 + 2 h Recovery
	1	2.32171	2.15504		1	2.2377	1.0123
	1	4.22148	1.75839		1	1.92082	1.20782
	1	2.11934	1.20782		1	3.03788	1.04545

## Sheet: Figure 4
	Figure 4b
	No Recovery												2 h Recovery
	125				300				600				125				300				600
	IPO13+/+	IPO13-/-	IPO13+/+ + KLF4 siRNA	IPO13+/+ + SP1 siRNA	IPO13+/+	IPO13-/-	IPO13+/+ + KLF4 siRNA	IPO13+/+ + SP1 siRNA	IPO13+/+	IPO13-/-	IPO13+/+ + KLF4 siRNA	IPO13+/+ + SP1 siRNA	IPO13+/+	IPO13-/-	IPO13+/+ + KLF4 siRNA	IPO13+/+ + SP1 siRNA	IPO13+/+	IPO13-/-	IPO13+/+ + KLF4 siRNA	IPO13+/+ + SP1 siRNA	IPO13+/+	IPO13-/-	IPO13+/+ + KLF4 siRNA	IPO13+/+ + SP1 siRNA
	9.17031	0	0	0	39.8836	11.049	34.9754	35.0854	61.1354	39.1608	45.8128	42.0499	3.19693	14.0794	10.0645	1.12641	18.9258	27.4368	20.7742	11.3892	20.4604	33.574	18.4516	18.398
	8.03109	10.6207	2.3407	0	17.7461	26.3448	11.0533	12.8872	48.3161	42.6207	27.0481	28.7485	8.79121	16.391	0	1.76322	4.94505	7.96992	1.53846	0.755668	28.4341	24.3609	12.7273	9.82368
	1.95822	0	0	0	19.7128	10.7188	10.4516	17.823	41.7755	23.5813	26.1935	35.5263	0	2.67857	0	4.93685419	12.141	4.16667	3.86667	10.6774	18.0157	22.4702	0.933333	17.9104
	12.1864	1.92308	4.00943	16.4642	21.5316	21.4103	20.1651	16.0594	61.9312	37.9487	39.5047	10.3914	6.5534	3.79404	0	15.5422	12.6554	26.0163	9.94236	5.18072	24.2938	32.6558	31.9885	16.506
	2.75545	1.81818	4.61538	0	21.6754	21.2987	20.355	0	63.3374	37.7922	39.7633	2.0592	1.60735	4.58221	0	0	12.8814	26.1456	8.93119	0	23.7288	33.2884	30.8931	0
	11.6794	7.44249	0	1.00686	33.8112	18.8092	8.22943	14.7386	46.9534	12.8552	4.2394	15.3813	5.23262	14.6143	0	8.63325	4.85437	33.4235	0	16.8809	36.0437	40.7307	0	26.4139
	11.2311	4.12121	0.623455	0.0429046	38.1171	12	5.19187	14.9415	28.3582	5.45455	16.0486	16.0142	6.04752	6.90909	8.41664	7.96954	0.459242	10.9091	16.3711	16.5505	4.82204	12.9697	16.586	16.8723
		0.0106918			28.8707	10.51			30.6973	12.8622				15.8559			13.1836	32.7489			16.5145	45.2582
		0.472255			29.3737	11.4522			28.8337	9.30557				17.3554			12.959	35.3869			16.8467	43.7587

## Sheet: Figure 5
	Fig 5c					Fig 5e					Fig 5g					Fig 5i
	NT siRNA, UT	NT siRNA, H2O2 Treated	IPO13 siRNA, UT	IPO13 siRNA, H2O2 Treated		DSRED, UT	DSRED, H2O2 Treated	DSRED-IPO13, UT	DSRED-IPO13, H2O2 Treated		NT siRNA, UT	NT siRNA, H2O2 Treated	IPO13 siRNA, UT	IPO13 siRNA, H2O2 Treated		GFP, UT	GFP, H2O2 Treated	GFP-IPO13, UT	GFP-IPO13, H2O2 Treated
	64.0101	7.79406	12.8837	56.273		20.111	7.60008	16.6484	4.94031		6.48599	2.3297	4.6785	3.29828		2.44853	1.16464	1.47707	0.827813
	70.1415	14.3286	15.8366	62.6423		23.7535	9.86485	17.962	5.13843		7.47644	2.36605	4.97509	3.51273		2.48041	1.28722	1.53538	0.830096
	71.4817	14.6402	19.006	68.1805		25.345	13.6211	19.0892	5.5628		7.49144	2.42774	5.17626	3.67038		2.67094	1.32565	1.60298	0.831156
	76.6976	15.8952	27.1482	69.6004		27.0544	14.4015	19.7371	5.77075		7.91282	2.51289	5.21583	3.82097		2.70074	1.32662	1.61169	0.842179
	80.3348	17.0352	42.6174	73.6733		28.2873	16.1807	19.8433	7.818		7.92302	2.53561	5.2365	4.25138		2.7693	1.54044	1.73435	0.910299
	84.0395	19.2995	47.3022	74.5186		30.1082	16.3411	19.9805	7.91138		8.05529	2.54901	5.31765	4.34849		2.79788	1.54926	1.73435	0.923138
	84.0513	20.5084	51.6581	85.1311		38.0214	17.0181	21.756	8.22208		8.2141	2.619	5.40328	4.71467		2.86399	1.59911	1.73528	0.964473
	88.6526	22.2339	58.3873	89.3282		39.4486	18.2472	27.8409	8.27902		8.21635	2.76451	5.79942	4.72652		2.93882	1.63355	1.73528	1.10156
	92.5971	22.5565	77.5321	91.2967		40.2539	18.511	32.0018	9.46258		8.3334	2.78884	6.06785	4.79199		3.03658	1.78615	1.74501	1.10799
	93.9375	22.7948	82.0429	93.0935		53.8345	19.1948	32.3315	9.49296		8.41059	2.79655	6.20793	4.83777		3.34044	1.81093	1.82928	1.13026
	97.0785	26.3422	88.3586	96.0292		54.7774	19.9609	34.0865	9.90998		8.56927	2.80197	6.40932	4.85977		3.39174	2.08265	2.00648	1.13546
	100.572	31.5687	97.378	96.1197		56.871	20.0568	35.8913	9.93101		8.68607	2.86429	6.5163	4.86487		3.50144	2.08798	2.00648	1.1747
	100.685	33.4617	98.4099	97.9499		63.1149	21.845	36.0402	10.1937		8.78038	2.87291	6.53147	4.99067		3.55282	2.09261	2.03475	1.20342
	106	38.6831	103.003	98.4734		65.2716	22.4271	37.073	11.1431		8.95432	2.89231	6.67222	5.0488		3.65821	2.09381	2.03475	1.22556
	107.531	40.0349	104.005	98.6503		69.855	28.6118	39.5377	11.8962		8.97261	2.94116	6.7298	5.16087		3.7386	2.13464	2.19496	1.22881
	113.755	43.8937	112.916	104.865		77.7236	29.5683	40.0486	12.9587		9.00023	3.04559	6.82295	5.16922		3.75846	2.25941	2.30989	1.35849
	113.854	47.6958	115.578	106.171		78.8662	31.4895	40.1825	13.4688		9.04307	3.13821	6.86151	5.44514		3.79273	2.28846	2.31009	1.42354
	118.114	48.1505	119.96	106.782		79.5876	32.3917	44.6236	14.7761		9.0642	3.16371	7.01735	5.88251		3.82454	2.41879	2.31805	1.47287
	121.165	51.0446	125.757	108.854		80.363	34.5915	45.6341	15.4082		9.16029	3.27242	7.03485	5.96704		3.86466	2.48098	2.35443	1.49956
	121.738	52.9681	125.869	108.916		90.9904	34.6127	46.9965	15.4404		9.67688	3.34788	7.09937	6.02067		3.91707	2.56537	2.41964	1.54018
	122.773	56.8336	126.842	111.109		90.9957	35.647	50.0709	16.2519		9.86902	3.35637	7.19805	6.31768		4.03991	2.58363	2.45327	1.58992
	125.343	59.6106	147.999	114.446		91.2319	37.8626	51.0606	16.4416		9.8826	3.63165	7.21682	6.53045		4.06945	2.70835	2.7421	1.59325
	127.676	60.8673	150.661	114.451		103.169	37.9702	53.0067	16.8335		9.93612	3.6513	7.29257	7.07057		4.11127	2.7323	2.9266	1.65287
	131.701	64.3625	154.673	114.571		110.06	38.1024	55.3834	16.8526		9.94946	3.80549	7.49646	7.15308		4.15941	2.86012	3.23875	1.76675
	134.578	66.0379	156.166	115.965		164.98	40.5503	55.9028	17.9562		10.1608	3.82708	7.63702	7.22854		4.37795	2.93702	3.3933	1.76911
	137.65	66.6078	160.957	121.57		173.275	42.6176	61.2721	18.9396		10.2842	3.83278	7.72839	7.28762		4.79119	3.07043	3.42686	1.80128
	141.093	67.1919	177.573	121.976		189.907	42.7003	65.2524	19.9149		10.4988	3.90949	8.16262	7.57437		4.92905	3.08278	3.58684	1.80196
	143.519	67.9251	197.976	123.637		228.112	42.7218		24.4579		10.8589	3.97092	8.22545	7.8367		5.01087	3.1437	3.9826	1.80668
	144.755	68.2233	209.712	126.214			43.0781		25.3815		11.1984	3.97632	8.38946	8.05075		5.58099	3.18263	3.9826	1.81509
	146.678	71.823	213.418	128.616			45.7923		27.1218		11.4198	3.97759	8.57388	8.6657		5.75261	3.29294		1.81547
	146.737	71.89	228.078	134.918			46.6151		27.1263		11.5731	4.08018	8.75037	8.87166		5.82029	3.35812		1.8683
	149.629	72.5525	241.931	135.555			47.7112		28.0285		12.4014	4.37539	8.83301	9.04829		5.86002	3.66077		1.90372
	152.207	81.772	244.619	138.97			50.0448		28.6596		12.7071	4.39024	8.93593	9.10873		6.01757			1.93
	152.28	82.4281	251.854	140.619			52.5436		29.047		13.2281	4.4182	8.98425	9.199		6.10195			2.00418
	155.484	82.7646	299.149	163.987			57.2692		30.7113		13.5123	4.5322	9.24488	9.52276		6.70295			2.25251
	155.877	86.1421		191.026			61.7825		31.5473		13.9395	4.56116	9.6451	9.62967		6.88179			2.46084
	170.813	88.3905		192.105			72.9255		32.1591		14.1482	4.60519	9.7754	9.71617		8.19743			2.46744
	173.873	97.5606					92.8291		34.2477		14.7251	4.79347	10.0082	9.88592					2.63974
	174.777	100.723							34.4013		14.9452	4.80347	10.0331	10.7769
	180.951	102.74							34.58			4.81588	10.2354	10.7772
	181.239	109.34							34.8151			5.00371	10.3952	11.4322
	184.309								36.7163			5.10175		11.714
	197.885								38.7059			5.17848		12.9599
	210.045								38.7552			5.29624
												5.33407
												5.34836
												5.42193

## Sheet: Figure 6
	Figure 6b			Figure 6c			Figure 6e			Figure 6f
	UT	H2O2 Treated		UT	H2O2 Treated		UT	H2O2 Treated		UT	H2O2 Treated
	1	1.61436		1	1.51837		1	3.26366		1	5.76914
	1	3.36838		1	6.76354		1	2.28776		1	3.27612
							1	1.21931		1	7.91036
							1	1.73223		1	1.66846

## Sheet: Supplementary Figure 2
	Supplementary Figure 2
	Rnu12				Stox1				Rasd1				Map3k14				Dnajb5				Snai3				Hspa1a				Ddit3				Lef1				Grxcr2				Cyp2s1
	IPO13+/+, Untreated	IPO13+/+, H2O2 Treated	IPO13-/-, Untreated	IPO13-/-, H2O2 Treated	IPO13+/+, Untreated	IPO13+/+, H2O2 Treated	IPO13-/-, Untreated	IPO13-/-, H2O2 Treated	IPO13+/+, Untreated	IPO13+/+, H2O2 Treated	IPO13-/-, Untreated	IPO13-/-, H2O2 Treated	IPO13+/+, Untreated	IPO13+/+, H2O2 Treated	IPO13-/-, Untreated	IPO13-/-, H2O2 Treated	IPO13+/+, Untreated	IPO13+/+, H2O2 Treated	IPO13-/-, Untreated	IPO13-/-, H2O2 Treated	IPO13+/+, Untreated	IPO13+/+, H2O2 Treated	IPO13-/-, Untreated	IPO13-/-, H2O2 Treated	IPO13+/+, Untreated	IPO13+/+, H2O2 Treated	IPO13-/-, Untreated	IPO13-/-, H2O2 Treated	IPO13+/+, Untreated	IPO13+/+, H2O2 Treated	IPO13-/-, Untreated	IPO13-/-, H2O2 Treated	IPO13+/+, Untreated	IPO13+/+, H2O2 Treated	IPO13-/-, Untreated	IPO13-/-, H2O2 Treated	IPO13+/+, Untreated	IPO13+/+, H2O2 Treated	IPO13-/-, Untreated	IPO13-/-, H2O2 Treated	IPO13+/+, Untreated	IPO13+/+, H2O2 Treated	IPO13-/-, Untreated	IPO13-/-, H2O2 Treated
	1	1.47427	1.00696	1.04972	1	2.26577	0.466517	0.752623	1	1.68179	0.473029	0.76313	1	1.32869	0.466517	2.21914	1	2.01391	0.858565	1.26576	1	1.75321	1.94531	3.13834	1	1.71713	1.11729	1.27456	1	4.22807	1.18099	1.6245	1	0.279322	1.41421	0.578344	1	0.269807	0.493116	0.965936	1	0.332171	1.23971	0.870551
	1	1.91853	1.12506	1.04972	1	3.38698	2.11404	2.39496	1	1.31951	1.6245	1.68179	1	3.97237	1.46409	1.58008	1	2.04202	1.6358	1.55833	1	1.7411	2.60268	3.70635	1	2.09943	2.2974	2.46229	1	1.02811	0.582367	0.817902	1	0.273573	1.59107	1.17283	1	0.327598	1.02101	0.435275	1	0.5	2.12874	1.17283
	1	2.80889	2.63902	3.53081	1	1.95884	1.76541	0.806642	1	2.15846	2.12874	2.20381	1	3.18	3.97237	3.86375	1	2.26577	1.75321	1.87905	1	1.59107	0.619854	1.27456	1	2.42839	0.582367	0.846745	1	3.36359	1.20581	3.27161	1	0.532185	1.90528	1.46409	1	0.363493	1.09429	0.524858	1	0.752623	1.8025	1.16473
	1	1.51572	1.32869	1.39474	1	3.97237	0.747425	0.895025	1	2.36199	1.25701	1.86607	1	4.62675	2.65737	2.54912	1	3.38698	1.11729	1.49485	1	2.90795	1.71713	1.61328	1	2.21914	0.476319	1.48452	1	2.96905	1.14076	0.82932	1	0.532185	1.52626	1.53156	1	0.00207885	0.539614	0.231647	1	0.420448	1.71713	1.29235

## Sheet: Supplementary Figure 3
	Supplementary Figure 3a																	Supplementary Figure 3b																					Supplementary Figure 3c
	Il5				Stox1				Rasd1				Cyp2s1					Snai3				Il5				Ppard				Lef1				Cyp2s1					Snai3				Fosb				Dok1
	NT siRNA, Untreated	NT siRNA, H2O2 Treated	NFAT1 siRNA, Untreated	NFAT1 siRNA, H2O2 Treated	NT siRNA, Untreated	NT siRNA, H2O2 Treated	NFAT1 siRNA, Untreated	NFAT1 siRNA, H2O2 Treated	NT siRNA, Untreated	NT siRNA, H2O2 Treated	NFAT1 siRNA, Untreated	NFAT1 siRNA, H2O2 Treated	NT siRNA, Untreated	NT siRNA, H2O2 Treated	NFAT1 siRNA, Untreated	NFAT1 siRNA, H2O2 Treated		NT siRNA, Untreated	NT siRNA, H2O2 Treated	KLF4 siRNA, Untreated	KLF4 siRNA, H2O2 Treated	NT siRNA, Untreated	NT siRNA, H2O2 Treated	KLF4 siRNA, Untreated	KLF4 siRNA, H2O2 Treated	NT siRNA, Untreated	NT siRNA, H2O2 Treated	KLF4 siRNA, Untreated	KLF4 siRNA, H2O2 Treated	NT siRNA, Untreated	NT siRNA, H2O2 Treated	KLF4 siRNA, Untreated	KLF4 siRNA, H2O2 Treated	NT siRNA, Untreated	NT siRNA, H2O2 Treated	KLF4 siRNA, Untreated	KLF4 siRNA, H2O2 Treated		NT siRNA, Untreated	NT siRNA, H2O2 Treated	SP1 siRNA, Untreated	SP1 siRNA, H2O2 Treated	NT siRNA, Untreated	NT siRNA, H2O2 Treated	SP1 siRNA, Untreated	SP1 siRNA, H2O2 Treated	NT siRNA, Untreated	NT siRNA, H2O2 Treated	SP1 siRNA, Untreated
	1	1.61328	1	2.92817	1	2.47942	1	0.97942	1	5.89708	1	0.993093	1	0.864537	1	0.712025		1	4.11246	1	0.806642	1	1.86607	1	1.61888	1	1.64718	1	0.812252	1	0.532185	1	41.3553	1	0.655197	1	0.702222		1	1.58008	1	1.55833	1	1.44393	1	0.61132	1	2.80889	1
	1	1.58008	1	1.6245	1	7.46426	1	1.42405	1	3.94493	1	0.432269	1	0.779165	1	0.646176		1	4.85678	1	0.795536	1	1.42405	1	1.17283	1	1.91853	1	0.849685	1	0.343885	1	41.3553	1	0.707107	1	0.668964		1	1.48452	1	1.47427	1	1.1487	1	1.28343	1	3.41054	1
	1	1.48452	1	1.08673	1	3.50642	1	0.913831	1	2.15846	1	0.907519	1	0.566442	1	0.737135		1	1.50525	1	1.06437	1	2.77984	1	1.39474	1	1.29235	1	1.04247	1	0.926588	1	1.79005	1	0.68302	1	0.659754		1	1.36604	1	0.858565	1	1.42405	1	0.920188	1	3.44618	1
	1	1.41421	1	1.44393	1	3.22657	1	1.8025	1	2.90795	1	3.31728	1	0.641713	1	0.757858		1	2.21914	1	0.757858	1	1.32869	1	1.11729	1	1.75321	1	0.784584	1	0.435275	1	0.702222	1	0.673617	1	0.852635		1	1.44393	1	1	1	1.60214	1	0.946058	1	3.61752	1
[truncated: 33 more columns]

## Sheet: Supplementary Figure 4
	Supplementary Figure 4b
	IPO13+/+ + GFP				IPO13-/- + GFP				IPO13-/- + GFP-IPO13
	UT	125	300	1000	UT	125	300	1000	UT	125	300	1000
	22.9046	41.7399	47.0163	64.5095	12.9994	20.3185	22.1651	38.3825	24.3552	32.8924	47.269	67.7807
	21.6852	25.3721	24.6851	50.9124	8.98541	9.65367	13.0683	18.0973	9.90081	10.629	15.4548	30.7531
	12.4375	14.0854	18.251	29.4418	15.9801	12.4574	27.5587	49.6097	52.1663	50.1139	54.1712	73.2401
	17.2012	17.2353	19.0094	42.224	14.7734	13.6224	13.5034	49.4721	44.711	35.3609	33.3576	66.1424
	37.1847	37.1642	36.4567	60.2079	15.2551	15.7919	34.3081	66.4119	30.5138	33.2684	50.0921	65.563
	11.0082	13.8589	27.8632	51.9307	9.58775	9.42924	19.7725	35.2898	36.575	34.9517	33.7931	48.9666
	20.2202	25.4385	30.8774	48.9198	17.7984	18.5335	23.0625	35.2727	24.5957	19.6259	23.4704	43.5552
	13.8712	18.8124	21.6542	47.4107	14.6405	19.9566	27.7344	41.2579	20.2082	25.8901	22.2426	49.0638
	20.3813	22.0053	24.3494	42.3007	20.962	23.4997	22.248	47.809	27.2985	29.5671	30.1263	54.7141

## Sheet: Supplementary Figure 5
	Supplementary. Figure. 5b											Supplementary Figure 5c
	IPO13+/+					IPO13-/-						IPO13+/+			IPO13-/-
	UT	100	200	300	400	UT	100	200	300	400		UT	100	200	UT	100	200
	8.3	8.67	11.2	15.3	33.9	8.9	8.57	9.01	13.7	22.7		1	1.03509	1.30409	1	1.51681	1.65966
	20.1	15.7	20.7	23.9	41.1	11	12.6	14.5	14.9	31.8		1	1.10723	1.98368	1	1.67816	3.28161
	10.9	7.68	13.9	16.9	28.7	9.7	9.5	12	13.2	12.6		1	1.59058	1.65217	1	1.15537	1.41525
	10.8	8.98	11.5	26.2	35.4	5.36	9.98	11.4	13.5	14.7
	8.23	9.24	9.91	43	57.3	7.21	6.43	8	10.7	11.4
	18.4	12.4	14.8	25.2	34.6	15	13.8	15.4	18.8	18.3
	20.9	12.5	16.6	26.4	44.5	18.4	15.5	16.6	21.4	21.8

## Sheet: Supplementary Figure 6
	Supplementary Figure 6b			Supplementary Figure 6d			Supplementary Figure 6g			Supplementary Figure 6i			Supplementary Figure 6l			Supplementary Figure 6n
	NT siRNA	IPO13 siRNA		NT siRNA	IPO13 siRNA		GFP	GFP-IPO13		GFP	GFP-IPO13		DSRED	DSRED-IPO13		DSRED	DSRED-IPO13
	0.767733	0.506639		2.41743	5.44823		0.651301	0.925399		3.59548	1.43813		0.536106	0.483043		3.36063	3.63847
	0.769984	0.520334		2.48276	5.44992		0.658958	0.926561		3.64952	1.73896		0.537462	0.534061		5.06483	3.97453
	0.782094	0.5222		2.62883	5.63418		0.663664	0.959767		3.68759	1.90752		0.594742	0.592429		5.2554	4.45804
	0.785219	0.528929		2.76985	5.71848		0.669224	0.978597		3.74232	1.99152		0.597242	0.607604		6.84121	4.48037
	0.803999	0.530209		2.85664	5.73327		0.716129	0.980905		3.75077	2.04886		0.599173	0.612503		6.91225	4.68703
	0.81425	0.532586		3.07774	5.87234		0.717468	1.04978		4.09096	2.18451		0.632977	0.707174		6.98683	5.03307
	0.841287	0.539446		3.28637	5.92824		0.7225	1.07574		4.13261	2.18587		0.637726	0.730745		7.33112	5.43089
	0.845644	0.550467		3.51532	5.93052		0.740847	1.11777		4.1714	2.31351		0.694967	0.743005		8.51617	5.69686
	0.877448	0.562077		3.53076	6.13926		0.751204	1.14664		4.23385	2.38621		0.710691	0.802179		8.62887	6.09042
	0.878102	0.571154		3.56084	6.15065		0.805149	1.14854		4.30333	2.49484		0.713163	0.820808		9.99349	6.22341
	0.880587	0.574175		3.61883	6.17465		0.821904	1.15108		4.3143	2.54413		0.715392	0.892953		10.0709	6.33625
	0.889728	0.575037		3.63827	6.22743		0.831123	1.20134		4.40341	2.67799		0.733794	0.92019		10.4555	6.46091
	0.893867	0.576455		3.65876	6.37586		0.838893	1.20525		4.6162	2.76813		0.780127	1.00434		10.594	6.46625
	0.909348	0.592048		3.68971	6.43488		0.843752	1.23202		4.73735	2.82508		0.786379	1.06455		10.8042	6.59663
	0.914364	0.607598		3.7377	6.64666		0.863499	1.25896		4.83582	2.99073		0.78849	1.07655		10.8151	6.66495
	0.922627	0.608498		3.83741	6.73018		0.869505	1.26203		5.09164	3.02295		0.793249	1.0869		11.3925	6.82444
	0.932667	0.616577		3.86711	6.73853		0.875934	1.27022		5.30182	3.05011		0.803401	1.09338		11.7089	6.92521
	0.954593	0.637613		3.96512	6.74324		0.895892	1.2888		5.33501	3.07818		0.836246	1.1126		13.1676	6.92921
	0.962281	0.638092		4.00681	6.74757		0.928226	1.29678		5.35119	3.10407		0.883194	1.12095		16.7023	6.93443
	0.964135	0.64462		4.13575	7.12982		0.950836	1.33917		5.35391	3.10731		0.884963	1.15163		16.8302	7.10435
	0.966206	0.652696		4.24474	7.44323		0.956092	1.3537		5.58218	3.10908		0.894702	1.18422		18.0032	7.14105
	0.979261	0.657843		4.28382	7.53892		0.982289	1.35906		5.72416	3.11978		0.898971	1.18708		19.6933	7.29528
	0.984913	0.668441		4.29332	7.56426		0.989918	1.39776		6.00667	3.22394		0.920578	1.19911		22.3555	7.31982
	0.986882	0.67137		4.3418	7.75196		0.994687	1.42822		6.08311	3.26551		0.929763	1.21487		23.2604	7.37975
	0.995941	0.675722		4.3621	8.21587		1.00173	1.43523		6.20258	3.4189		0.960619	1.25633		24.147	7.71159
	0.99666	0.689634		4.41968	8.22083		1.01252	1.4563		6.23902	3.46361		0.982459	1.28534		25.945	7.89585
	1.01731	0.692503		4.46284	8.33974		1.0319	1.45884		6.34367	3.48831		1.00237	1.28735		27.6373	8.02147
	1.0293	0.696122		4.59594	8.40542		1.03587	1.47257		6.39967	3.49989		1.00919	1.31598			8.73447
	1.04261	0.699574		4.59607	8.61776		1.09403	1.48822		6.59896	3.80658		1.01981	1.36394			9.23588
	1.04502	0.699796		4.62636	8.82849		1.096	1.50054		6.9247	3.82479		1.0519	1.45009			9.27062
	1.0495	0.722579		4.7139	8.87064		1.10048	1.53864		7.01206	3.96589		1.07832	1.4594			9.36764
	1.05675	0.733063		4.77566	8.93974		1.12704	1.54256		7.01376	4.09866		1.08943	1.46189			9.75777
	1.07805	0.735883		4.91323	8.96786		1.14837	1.58347		7.09521	4.10561		1.09571	1.46767			9.81286
	1.09301	0.736703		5.09286	8.96796		1.15006	1.5944		7.25584	4.12614		1.13508	1.48127			9.92572
	1.09874	0.742214		5.21692	8.98551		1.16362	1.61178		7.55014	4.27016		1.15404	1.54852			10.19
	1.10896	0.742241		5.35429	9.14454		1.2042	1.67863		7.81878	4.30169		1.17958	1.55207			10.5396
	1.11752	0.745321		5.37468	9.54009		1.22762	1.69893		7.83516	4.60756		1.19117	1.55236			10.8651
	1.12377	0.755909		5.44613	9.6469		1.23197	1.76076		8.0141	4.61154		1.23708	1.58265			10.9546
	1.13489	0.760766		5.69754	9.64889		1.25129	1.82504		8.34436	4.72833		1.23837	1.67982			11.3819
	1.1422	0.765365		5.79183	9.73485		1.25282	1.86081		8.50281	4.76061		1.25758	1.75195			12.0727
	1.16067	0.774726		6.01845	9.91785		1.26202	1.87529		8.53826	4.95006		1.31055	1.77601
	1.16749	0.775232		6.58223	10.0803		1.27354	1.96675		8.56623	4.97882		1.32018	1.77784
	1.17198	0.775488		6.67698	10.0981		1.27603	2.04129		8.67705	4.98623		1.32949	1.7789
	1.1741	0.802855		6.92077	10.3734		1.30807			8.89338	5.18399		1.36465	1.79957
	1.17649	0.803804		6.92896	10.4804		1.34468			9.00661	5.20428		1.40207	1.80651
	1.19213	0.804213		7.31731	10.5036					9.03531	5.35831		1.48723	1.81126
	1.19838	0.810939		7.33368	10.7527					9.2923	5.55694		1.58789	1.93761
	1.23877	0.813222		7.44137	11.2859					9.48104	5.57056			2.01327
	1.25318	0.816244		7.54184	11.4742					9.72119	5.61877			2.08905
	1.25966	0.832395		7.62047	11.4862					10.0762	5.75673			2.09039
	1.26346	0.834858			11.5736					10.2345	5.82351
	1.29003	0.846986			11.7011					10.3041	5.95116
	1.34177	0.849214			11.7251						6.29134
	1.35029	0.868711			11.7447						6.51741
	1.39199	0.908097			11.8491						7.05246
		0.924796			12.1757						7.13947
		0.965318			12.2467						7.15056
		0.972506			12.3254
		0.974555			12.3888
		0.990246			12.7937
		1.01349			12.9487
		1.01473			13.2104
		1.01501			13.2498
		1.03192			13.3475
		1.04204			13.5312
		1.06364			14.2257
		1.06835
		1.08633
		1.12881
		1.13233
		1.13845
		1.14466
		1.14724
		1.21222
		1.21398
		1.26029
		1.27803
		1.29134
		1.29472
		1.30296
		1.37776

## Sheet: Supplementary Figure 7
	Supplementary Figure 7b			Supplementary Figure 7c			Supplementary Figure 7e			Supplementary Figure 7f
	UT	H2O2		UT	H2O2		UT	DEM		UT	DEM
	5.97	10.7		1	1.62567		3.34	4.18		1	1.97183
	10.1	5.88		1	1.66667		3.87	3.79		1	1.66667
	12	8.5		1	2.67735		10.5	9.97		1	1.36971

[truncated: 2 more sheets: Supplementary Figure 8, Supplementary Figure 9]
